# Supplementary material for: Comparative pangenomic analysis of predominant human vaginal lactobacilli strains towards population-specific adaptation: understanding the role in sustaining a balanced and healthy vaginal microenvironment
Source: BMC Genomics. 2023 Sep 22;24:565. doi: 10.1186/s12864-023-09665-y (PMC10517566; doi:10.1186/s12864-023-09665-y)
Supplement: Supplementary file 1 — Supplementary Material 1 [file 12864_2023_9665_MOESM1_ESM.xlsx]

## Sheet: L_crispatus_Dataset
							Additional file 1-sheet-1: Details on dataset of Lactobacillus crispatus genome sequences used in this study
Organism Name	Organism Groups	Strain	BioSample	BioProject	Assembly	Level	Size(Mb)	GC%	Replicons	WGS	Scaffolds	CDS	Release Date	GenBank FTP	RefSeq FTP						Sequence-ID	Country	Source
Lactobacillus crispatus	Bacteria;Terrabacteria group;Firmicutes	125-2-CHN	SAMN02463740	PRJNA38361	GCA_000162255.1	Scaffold	2.30525	37.5		ACPV01	30	2028	2009-08-24T00:00:00Z	ftp://ftp.ncbi.nlm.nih.gov/genomes/all/GCA/000/162/255/GCA_000162255.1_ASM16225v1	ftp://ftp.ncbi.nlm.nih.gov/genomes/all/GCF/000/162/255/GCF_000162255.1_ASM16225v1						GCA_000162255.1_ASM16225v1	human microbiome project,USA,California	Vaginal
Lactobacillus crispatus	Bacteria;Terrabacteria group;Firmicutes	FDAARGOS_743	SAMN11056458	PRJNA231221	GCA_009730275.1	Complete	2.38696	37.0893	chromosome:NZ_CP046311.1/CP046311.1; plasmid unnamed1:NZ_CP046312.1/CP046312.1		2	2184	2019-12-05T00:00:00Z	ftp://ftp.ncbi.nlm.nih.gov/genomes/all/GCA/009/730/275/GCA_009730275.1_ASM973027v1	ftp://ftp.ncbi.nlm.nih.gov/genomes/all/GCF/009/730/275/GCF_009730275.1_ASM973027v1						GCA_009730275.1_ASM973027v1	USA, Virginia	Vaginal
Lactobacillus crispatus	Bacteria;Terrabacteria group;Firmicutes	CO3MRSI1	SAMN10343598	PRJNA499123	GCA_003795065.1	Complete	2.3459	37.1	chromosome:NZ_CP033426.1/CP033426.1		1	2122	2018-11-19T00:00:00Z	ftp://ftp.ncbi.nlm.nih.gov/genomes/all/GCA/003/795/065/GCA_003795065.1_ASM379506v1	ftp://ftp.ncbi.nlm.nih.gov/genomes/all/GCF/003/795/065/GCF_003795065.1_ASM379506v1						GCA_003795065.1_ASM379506v1	USA, Baltimore	Vaginal
Lactobacillus crispatus	Bacteria;Terrabacteria group;Firmicutes	VMC3	SAMN03893601	PRJNA290636	GCA_001541385.1	Contig	2.20146	36.6		LJGP01	91	2012	2016-01-26T00:00:00Z	ftp://ftp.ncbi.nlm.nih.gov/genomes/all/GCA/001/541/385/GCA_001541385.1_ASM154138v1	ftp://ftp.ncbi.nlm.nih.gov/genomes/all/GCF/001/541/385/GCF_001541385.1_ASM154138v1						GCA_001541385.1_ASM154138v1	USA,Virginia	Vaginal
Lactobacillus crispatus	Bacteria;Terrabacteria group;Firmicutes	UMB0824	SAMN08193690	PRJNA316969	GCA_002861805.1	Contig	2.17405	36.7		PKIV01	94	2006	2017-12-28T00:00:00Z	ftp://ftp.ncbi.nlm.nih.gov/genomes/all/GCA/002/861/805/GCA_002861805.1_ASM286180v1	ftp://ftp.ncbi.nlm.nih.gov/genomes/all/GCF/002/861/805/GCF_002861805.1_ASM286180v1						GCA_002861805.1_ASM286180v1	USA,Illinois	Urine
Lactobacillus crispatus	Bacteria;Terrabacteria group;Firmicutes	UMB0040	SAMN08193691	PRJNA316969	GCA_002863245.1	Scaffold	2.00222	36.8		PKKH01	99	1788	2018-01-04T00:00:00Z	ftp://ftp.ncbi.nlm.nih.gov/genomes/all/GCA/002/863/245/GCA_002863245.1_ASM286324v1	ftp://ftp.ncbi.nlm.nih.gov/genomes/all/GCF/002/863/245/GCF_002863245.1_ASM286324v1						GCA_002863245.1_ASM286324v1	USA,Illinois	Urine
Lactobacillus crispatus	Bacteria;Terrabacteria group;Firmicutes	C037	SAMN05244202	PRJNA316969	GCA_001700475.1	Scaffold	2.14777	36.7		MAKH01	96	1961	2016-08-05T00:00:00Z	ftp://ftp.ncbi.nlm.nih.gov/genomes/all/GCA/001/700/475/GCA_001700475.1_ASM170047v1	ftp://ftp.ncbi.nlm.nih.gov/genomes/all/GCF/001/700/475/GCF_001700475.1_ASM170047v1						GCA_001700475.1_ASM170047v1	USA,Illinois	Urine
Lactobacillus crispatus	Bacteria;Terrabacteria group;Firmicutes	UMB0085	SAMN08193689	PRJNA316969	GCA_002861815.1	Scaffold	2.17506	36.7		PKIW01	130	1992	2018-01-04T00:00:00Z	ftp://ftp.ncbi.nlm.nih.gov/genomes/all/GCA/002/861/815/GCA_002861815.1_ASM286181v1	ftp://ftp.ncbi.nlm.nih.gov/genomes/all/GCF/002/861/815/GCF_002861815.1_ASM286181v1						GCA_002861815.1_ASM286181v1	USA,Illinois	Urine
Lactobacillus crispatus	Bacteria;Terrabacteria group;Firmicutes	MV-1A-US	SAMN02463726	PRJNA37951	GCA_000161915.2	Scaffold	2.2525	36.8		ACOG02	7	2179	2009-08-24T00:00:00Z	ftp://ftp.ncbi.nlm.nih.gov/genomes/all/GCA/000/161/915/GCA_000161915.2_Lacto_cris_MV-1A-US_V2	ftp://ftp.ncbi.nlm.nih.gov/genomes/all/GCF/000/161/915/GCF_000161915.2_Lacto_cris_MV-1A-US_V2						GCA_000161915.2_Lacto_cris_MV-1A-US_V2	USA,California	Vaginal
Lactobacillus crispatus	Bacteria;Terrabacteria group;Firmicutes	UMB0054	SAMN08193693	PRJNA316969	GCA_002863485.1	Scaffold	2.13916	36.8		PKKF01	163	1960	2017-12-28T00:00:00Z	ftp://ftp.ncbi.nlm.nih.gov/genomes/all/GCA/002/863/485/GCA_002863485.1_ASM286348v1	ftp://ftp.ncbi.nlm.nih.gov/genomes/all/GCF/002/863/485/GCF_002863485.1_ASM286348v1						GCA_002863485.1_ASM286348v1	USA,Illinois	Urine
Lactobacillus crispatus	Bacteria;Terrabacteria group;Firmicutes	UMB0044	SAMN08193688	PRJNA316969	GCA_002861775.1	Scaffold	2.27464	36.9		PKIX01	200	2165	2017-12-28T00:00:00Z	ftp://ftp.ncbi.nlm.nih.gov/genomes/all/GCA/002/861/775/GCA_002861775.1_ASM286177v1	ftp://ftp.ncbi.nlm.nih.gov/genomes/all/GCF/002/861/775/GCF_002861775.1_ASM286177v1						GCA_002861775.1_ASM286177v1	USA,Illinois	Urine
Lactobacillus crispatus	Bacteria;Terrabacteria group;Firmicutes	UMB1163	SAMN14478482	PRJNA316969	GCA_012030075.1	Contig	2.38411	36.7		JAAUWJ01	151	2323	2020-04-04T00:00:00Z	ftp://ftp.ncbi.nlm.nih.gov/genomes/all/GCA/012/030/075/GCA_012030075.1_ASM1203007v1	ftp://ftp.ncbi.nlm.nih.gov/genomes/all/GCF/012/030/075/GCF_012030075.1_ASM1203007v1						GCA_012030075.1_ASM1203007v1	USA,Illinois	Urine
Lactobacillus crispatus	Bacteria;Terrabacteria group;Firmicutes	VMC4	SAMN03893602	PRJNA290636	GCA_001541405.1	Contig	2.31422	36.8		LJGQ01	244	2254	2016-01-26T00:00:00Z	ftp://ftp.ncbi.nlm.nih.gov/genomes/all/GCA/001/541/405/GCA_001541405.1_ASM154140v1	ftp://ftp.ncbi.nlm.nih.gov/genomes/all/GCF/001/541/405/GCF_001541405.1_ASM154140v1						GCA_001541405.1_ASM154140v1	USA,Virginia	Vaginal
Lactobacillus crispatus	Bacteria;Terrabacteria group;Firmicutes	VMC5	SAMN03893603	PRJNA290636	GCA_001541515.1	Scaffold	2.24296	36.9		LJOK01	259	2189	2016-01-26T00:00:00Z	ftp://ftp.ncbi.nlm.nih.gov/genomes/all/GCA/001/541/515/GCA_001541515.1_ASM154151v1	ftp://ftp.ncbi.nlm.nih.gov/genomes/all/GCF/001/541/515/GCF_001541515.1_ASM154151v1						GCA_001541515.1_ASM154151v1	USA,Virginia	Vaginal
Lactobacillus crispatus	Bacteria;Terrabacteria group;Firmicutes	UMB0803	SAMN08193687	PRJNA316969	GCA_002861765.1	Scaffold	2.00447	37		PKIY01	156	1878	2017-12-28T00:00:00Z	ftp://ftp.ncbi.nlm.nih.gov/genomes/all/GCA/002/861/765/GCA_002861765.1_ASM286176v1	ftp://ftp.ncbi.nlm.nih.gov/genomes/all/GCF/002/861/765/GCF_002861765.1_ASM286176v1						GCA_002861765.1_ASM286176v1	USA,Illinois	Urine
Lactobacillus crispatus	Bacteria;Terrabacteria group;Firmicutes	JV-V01	SAMN00002229	PRJNA30641	GCA_000160515.1	Scaffold	2.22172	37.7		ACKR01	86	1979	2009-04-27T00:00:00Z	ftp://ftp.ncbi.nlm.nih.gov/genomes/all/GCA/000/160/515/GCA_000160515.1_ASM16051v1	ftp://ftp.ncbi.nlm.nih.gov/genomes/all/GCF/000/160/515/GCF_000160515.1_ASM16051v1						GCA_000160515.1_ASM16051v1	USA,Texas	Vaginal
Lactobacillus crispatus	Bacteria;Terrabacteria group;Firmicutes	VMC6	SAMN03893604	PRJNA290636	GCA_001541505.1	Contig	2.34395	36.8		LJOL01	253	2262	2016-01-26T00:00:00Z	ftp://ftp.ncbi.nlm.nih.gov/genomes/all/GCA/001/541/505/GCA_001541505.1_ASM154150v1	ftp://ftp.ncbi.nlm.nih.gov/genomes/all/GCF/001/541/505/GCF_001541505.1_ASM154150v1						GCA_001541505.1_ASM154150v1	USA,Virginia	Vaginal
Lactobacillus crispatus	Bacteria;Terrabacteria group;Firmicutes	PSS7772C	SAMN03854351	PRJNA272101	GCA_001563615.1	Scaffold	2.38979	36.5		LSQY01	215	2317	2016-02-18T00:00:00Z	ftp://ftp.ncbi.nlm.nih.gov/genomes/all/GCA/001/563/615/GCA_001563615.1_ASM156361v1	ftp://ftp.ncbi.nlm.nih.gov/genomes/all/GCF/001/563/615/GCF_001563615.1_ASM156361v1						GCA_001563615.1_ASM156361v1	HMP refrence genome	Urine
Lactobacillus crispatus	Bacteria;Terrabacteria group;Firmicutes	SJ-3C-US	SAMN02463837	PRJNA42533	GCA_000176975.2	Scaffold	2.16503	37.1		ADDT01	70	1974	2010-07-08T00:00:00Z	ftp://ftp.ncbi.nlm.nih.gov/genomes/all/GCA/000/176/975/GCA_000176975.2_ASM17697v2	ftp://ftp.ncbi.nlm.nih.gov/genomes/all/GCF/000/176/975/GCF_000176975.2_ASM17697v2						GCA_000176975.2_ASM17697v2	USA,California	Vaginal
Lactobacillus crispatus	Bacteria;Terrabacteria group;Firmicutes	C0176A1	SAMN17001304	PRJNA608123	GCA_016093195.1	Contig	2.13345	36.7		JAEDCG01	220	2043	2020-12-15T00:00:00Z	ftp://ftp.ncbi.nlm.nih.gov/genomes/all/GCA/016/093/195/GCA_016093195.1_ASM1609319v1	ftp://ftp.ncbi.nlm.nih.gov/genomes/all/GCF/016/093/195/GCF_016093195.1_ASM1609319v1						GCA_016093195.1_ASM1609319v1	USA,Baltimore	Vaginal
Lactobacillus crispatus	Bacteria;Terrabacteria group;Firmicutes	214-1	SAMN00003361	PRJNA40665	GCA_000177575.1	Contig	2.0688	36.9		ADGR01	187	1981	2010-03-11T00:00:00Z	ftp://ftp.ncbi.nlm.nih.gov/genomes/all/GCA/000/177/575/GCA_000177575.1_ASM17757v1	ftp://ftp.ncbi.nlm.nih.gov/genomes/all/GCF/000/177/575/GCF_000177575.1_ASM17757v1						GCA_000177575.1_ASM17757v1	Human Microbiome Project	Vaginal
Lactobacillus crispatus	Bacteria;Terrabacteria group;Firmicutes	MV-3A-US	SAMN02463743	PRJNA38513	GCA_000162315.1	Scaffold	2.43708	37.4		ACQC01	76	2252	2009-10-01T00:00:00Z	ftp://ftp.ncbi.nlm.nih.gov/genomes/all/GCA/000/162/315/GCA_000162315.1_ASM16231v1	ftp://ftp.ncbi.nlm.nih.gov/genomes/all/GCF/000/162/315/GCF_000162315.1_ASM16231v1						GCA_000162315.1_ASM16231v1	USA,California	Vaginal
Lactobacillus crispatus	Bacteria;Terrabacteria group;Firmicutes	VMC8	SAMN03893606	PRJNA290636	GCA_001541585.1	Contig	2.33212	36.8		LJON01	255	2215	2016-01-26T00:00:00Z	ftp://ftp.ncbi.nlm.nih.gov/genomes/all/GCA/001/541/585/GCA_001541585.1_ASM154158v1	ftp://ftp.ncbi.nlm.nih.gov/genomes/all/GCF/001/541/585/GCF_001541585.1_ASM154158v1						GCA_001541585.1_ASM154158v1	USA,Virginia	Vaginal
Lactobacillus crispatus	Bacteria;Terrabacteria group;Firmicutes	VMC7	SAMN03893605	PRJNA290636	GCA_001541535.1	Contig	2.10158	36.6		LJOM01	247	1998	2016-01-26T00:00:00Z	ftp://ftp.ncbi.nlm.nih.gov/genomes/all/GCA/001/541/535/GCA_001541535.1_ASM154153v1	ftp://ftp.ncbi.nlm.nih.gov/genomes/all/GCF/001/541/535/GCF_001541535.1_ASM154153v1						GCA_001541535.1_ASM154153v1	USA,Virginia	Vaginal
Lactobacillus crispatus	Bacteria;Terrabacteria group;Firmicutes	UMB1398	SAMN08193692	PRJNA316969	GCA_002863505.1	Scaffold	2.267	36.8		PKKG01	223	2145	2017-12-28T00:00:00Z	ftp://ftp.ncbi.nlm.nih.gov/genomes/all/GCA/002/863/505/GCA_002863505.1_ASM286350v1	ftp://ftp.ncbi.nlm.nih.gov/genomes/all/GCF/002/863/505/GCF_002863505.1_ASM286350v1						GCA_002863505.1_ASM286350v1	USA,Illinois	Urine
Lactobacillus crispatus	Bacteria;Terrabacteria group;Firmicutes	VMC2	SAMN03893600	PRJNA290636	GCA_001546025.1	Scaffold	2.20196	36.9		LJDA01	258	2101	2016-02-02T00:00:00Z	ftp://ftp.ncbi.nlm.nih.gov/genomes/all/GCA/001/546/025/GCA_001546025.1_ASM154602v1	ftp://ftp.ncbi.nlm.nih.gov/genomes/all/GCF/001/546/025/GCF_001546025.1_ASM154602v1						GCA_001546025.1_ASM154602v1	USA,Virginia	Vaginal
Lactobacillus crispatus	Bacteria;Terrabacteria group;Firmicutes	VMC1	SAMN03893599	PRJNA290636	GCA_001546015.1	Scaffold	2.07405	36.8		LJCZ01	267	1984	2016-02-02T00:00:00Z	ftp://ftp.ncbi.nlm.nih.gov/genomes/all/GCA/001/546/015/GCA_001546015.1_ASM154601v1	ftp://ftp.ncbi.nlm.nih.gov/genomes/all/GCF/001/546/015/GCF_001546015.1_ASM154601v1						GCA_001546015.1_ASM154601v1	USA,Virginia	Vaginal
Lactobacillus crispatus	Bacteria;Terrabacteria group;Firmicutes	NCK1351	SAMN12667803	PRJNA563077	GCA_008694745.1	Scaffold	2.03656	36.9		VUAT01	547	1957	2019-09-25T00:00:00Z	ftp://ftp.ncbi.nlm.nih.gov/genomes/all/GCA/008/694/745/GCA_008694745.1_ASM869474v1	ftp://ftp.ncbi.nlm.nih.gov/genomes/all/GCF/008/694/745/GCF_008694745.1_ASM869474v1						GCA_008694745.1_ASM869474v1	USA	Vaginal
Lactobacillus crispatus	Bacteria;Terrabacteria group;Firmicutes	CTV-05	SAMN02463723	PRJNA36325	GCA_000165885.1	Scaffold	2.36458	36		ADML01	25	2248	2010-10-29T00:00:00Z	ftp://ftp.ncbi.nlm.nih.gov/genomes/all/GCA/000/165/885/GCA_000165885.1_ASM16588v1	ftp://ftp.ncbi.nlm.nih.gov/genomes/all/GCF/000/165/885/GCF_000165885.1_ASM16588v1						GCA_000165885.1_ASM16588v1	human microbiome project	Vagiinal
Lactobacillus crispatus	Bacteria;Terrabacteria group;Firmicutes	OAB24-B	SAMN05244207	PRJNA316969	GCA_001700485.1	Scaffold	2.00625	37.3		MAMR01	752	0	2016-08-05T00:00:00Z	ftp://ftp.ncbi.nlm.nih.gov/genomes/all/GCA/001/700/485/GCA_001700485.1_ASM170048v1							GCA_001700485.1_ASM170048v1	USA,Illinois	Urine
Lactobacillus crispatus	Bacteria;Terrabacteria group;Firmicutes	PRL2021	SAMN15357510	PRJNA641638	GCA_016767795.1	Complete	2.41149	37.3	chromosome:NZ_CP058996.1/CP058996.1		1	2176	2021-01-28T00:00:00Z	ftp://ftp.ncbi.nlm.nih.gov/genomes/all/GCA/016/767/795/GCA_016767795.1_ASM1676779v1	ftp://ftp.ncbi.nlm.nih.gov/genomes/all/GCF/016/767/795/GCF_016767795.1_ASM1676779v1						GCA_016767795.1_ASM1676779v1	Italy	Vaginal
Lactobacillus crispatus	Bacteria;Terrabacteria group;Firmicutes	AB70	SAMN08409124	PRJNA431864	GCA_003971565.1	Complete	2.36793	37.2894	chromosome:NZ_CP026503.1/CP026503.1; plasmid pLcAB70:NZ_CP026504.1/CP026504.1		2	2198	2018-12-27T00:00:00Z	ftp://ftp.ncbi.nlm.nih.gov/genomes/all/GCA/003/971/565/GCA_003971565.1_ASM397156v1	ftp://ftp.ncbi.nlm.nih.gov/genomes/all/GCF/003/971/565/GCF_003971565.1_ASM397156v1						GCA_003971565.1_ASM397156v1	South Korea	Vaginal
Lactobacillus crispatus	Bacteria;Terrabacteria group;Firmicutes	Indica2	SAMN13743077	PRJNA599300	GCA_009857395.1	Contig	2.20949	36.5		WWFF01	39	1983	2020-01-12T00:00:00Z	ftp://ftp.ncbi.nlm.nih.gov/genomes/all/GCA/009/857/395/GCA_009857395.1_ASM985739v1	ftp://ftp.ncbi.nlm.nih.gov/genomes/all/GCF/009/857/395/GCF_009857395.1_ASM985739v1						GCA_009857395.1_ASM985739v1	India	Vaginal
Lactobacillus crispatus	Bacteria;Terrabacteria group;Firmicutes	BC5	SAMN13648610	PRJNA596958	GCA_014654865.1	Contig	2.06419	36.7		WUBT01	50	1895	2020-09-18T00:00:00Z	ftp://ftp.ncbi.nlm.nih.gov/genomes/all/GCA/014/654/865/GCA_014654865.1_Biofab_BC5_1.1	ftp://ftp.ncbi.nlm.nih.gov/genomes/all/GCF/014/654/865/GCF_014654865.1_Biofab_BC5_1.1						GCA_014654865.1_Biofab_BC5_1.1	Italy: Bologna	Vaginal
Lactobacillus crispatus	Bacteria;Terrabacteria group;Firmicutes	CRI10	SAMN14772552	PRJNA629338	GCA_015708065.1	Contig	2.41842	37		JABERP01	65	2277	2020-12-01T00:00:00Z	ftp://ftp.ncbi.nlm.nih.gov/genomes/all/GCA/015/708/065/GCA_015708065.1_ASM1570806v1	ftp://ftp.ncbi.nlm.nih.gov/genomes/all/GCF/015/708/065/GCF_015708065.1_ASM1570806v1						GCA_015708065.1_ASM1570806v1	Brazil	Vaginal
Lactobacillus crispatus	Bacteria;Terrabacteria group;Firmicutes	CRI8	SAMN14771635	PRJNA629338	GCA_015708075.1	Contig	2.33031	37		JABERO01	65	2139	2020-12-01T00:00:00Z	ftp://ftp.ncbi.nlm.nih.gov/genomes/all/GCA/015/708/075/GCA_015708075.1_ASM1570807v1	ftp://ftp.ncbi.nlm.nih.gov/genomes/all/GCF/015/708/075/GCF_015708075.1_ASM1570807v1						GCA_015708075.1_ASM1570807v1	Brazil	Vaginal
Lactobacillus crispatus	Bacteria;Terrabacteria group;Firmicutes	CRI17	SAMN14773342	PRJNA629338	GCA_015708055.1	Contig	2.38433	36.9		JABERQ01	79	2210	2020-12-01T00:00:00Z	ftp://ftp.ncbi.nlm.nih.gov/genomes/all/GCA/015/708/055/GCA_015708055.1_ASM1570805v1	ftp://ftp.ncbi.nlm.nih.gov/genomes/all/GCF/015/708/055/GCF_015708055.1_ASM1570805v1						GCA_015708055.1_ASM1570805v1	Brazil	Vaginal
Lactobacillus crispatus	Bacteria;Terrabacteria group;Firmicutes	FB049-03	SAMN02463886	PRJNA52107	GCA_000301115.1	Scaffold	2.45938	37.5		AGZF01	5	2205	2012-09-18T00:00:00Z	ftp://ftp.ncbi.nlm.nih.gov/genomes/all/GCA/000/301/115/GCA_000301115.1_Lact_cris_FB049-03_V1	ftp://ftp.ncbi.nlm.nih.gov/genomes/all/GCF/000/301/115/GCF_000301115.1_Lact_cris_FB049-03_V1						GCA_000301115.1_Lact_cris_FB049-03_V1	Belgium	Vaginal
Lactobacillus crispatus	Bacteria;Terrabacteria group;Firmicutes	CRI4	SAMN14771428	PRJNA629338	GCA_015708105.1	Contig	2.37627	37		JABERN01	100	2217	2020-12-01T00:00:00Z	ftp://ftp.ncbi.nlm.nih.gov/genomes/all/GCA/015/708/105/GCA_015708105.1_ASM1570810v1	ftp://ftp.ncbi.nlm.nih.gov/genomes/all/GCF/015/708/105/GCF_015708105.1_ASM1570810v1						GCA_015708105.1_ASM1570810v1	Brazil	Vaginal
Lactobacillus crispatus	Bacteria;Terrabacteria group;Firmicutes	FB077-07	SAMN02463885	PRJNA52105	GCA_000301135.1	Scaffold	2.69938	37.5		AGZG01	10	2405	2012-09-18T00:00:00Z	ftp://ftp.ncbi.nlm.nih.gov/genomes/all/GCA/000/301/135/GCA_000301135.1_Lact_cris_FB077-07_V1	ftp://ftp.ncbi.nlm.nih.gov/genomes/all/GCF/000/301/135/GCF_000301135.1_Lact_cris_FB077-07_V1						GCA_000301135.1_Lact_cris_FB077-07_V1	Belgium	Vaginal
Lactobacillus crispatus	Bacteria;Terrabacteria group;Firmicutes	CIP 104459	SAMN12395213	PRJNA557339	GCA_008079315.1	Contig	1.99367	36.8		VOMA01	124	1885	2019-08-23T00:00:00Z	ftp://ftp.ncbi.nlm.nih.gov/genomes/all/GCA/008/079/315/GCA_008079315.1_ASM807931v1	ftp://ftp.ncbi.nlm.nih.gov/genomes/all/GCF/008/079/315/GCF_008079315.1_ASM807931v1						GCA_008079315.1_ASM807931v1	France,Lyon	Vaginal
Lactobacillus crispatus	Bacteria;Terrabacteria group;Firmicutes	Indica1	SAMN13738804	PRJNA599094	GCA_009857225.1	Contig	1.64143	37.3		WWFE01	59	1567	2020-01-12T00:00:00Z	ftp://ftp.ncbi.nlm.nih.gov/genomes/all/GCA/009/857/225/GCA_009857225.1_ASM985722v1	ftp://ftp.ncbi.nlm.nih.gov/genomes/all/GCF/009/857/225/GCF_009857225.1_ASM985722v1						GCA_009857225.1_ASM985722v1	India	Vaginal
Lactobacillus crispatus	Bacteria;Terrabacteria group;Firmicutes	BIO6272	SAMN12856537	PRJNA574342	GCA_008868575.1	Contig	2.06182	37		WBOB01	190	1926	2019-10-07T00:00:00Z	ftp://ftp.ncbi.nlm.nih.gov/genomes/all/GCA/008/868/575/GCA_008868575.1_ASM886857v1	ftp://ftp.ncbi.nlm.nih.gov/genomes/all/GCF/008/868/575/GCF_008868575.1_ASM886857v1						GCA_008868575.1_ASM886857v1	India	Vaginal
Lactobacillus crispatus	Bacteria;Terrabacteria group;Firmicutes	LB61	SAMN15357366	PRJNA641630	GCA_016162155.1	Contig	2.0816	36.9		JACCPT01	140	1953	2020-12-21T00:00:00Z	ftp://ftp.ncbi.nlm.nih.gov/genomes/all/GCA/016/162/155/GCA_016162155.1_ASM1616215v1	ftp://ftp.ncbi.nlm.nih.gov/genomes/all/GCF/016/162/155/GCF_016162155.1_ASM1616215v1						GCA_016162155.1_ASM1616215v1	Italy	Vaginal
Lactobacillus crispatus	Bacteria;Terrabacteria group;Firmicutes	VA50-4AN	SAMN14087162	PRJNA604908	GCA_011029265.1	Contig	2.20705	36.7		JAAJBO01	245	2083	2020-02-26T00:00:00Z	ftp://ftp.ncbi.nlm.nih.gov/genomes/all/GCA/011/029/265/GCA_011029265.1_ASM1102926v1	ftp://ftp.ncbi.nlm.nih.gov/genomes/all/GCF/011/029/265/GCF_011029265.1_ASM1102926v1						GCA_011029265.1_ASM1102926v1	Thailand,Khon Kean	Vaginal
Lactobacillus crispatus	Bacteria;Terrabacteria group;Firmicutes	RL27	SAMN07213207	PRJNA390079	GCA_004361445.1	Scaffold	2.60269	37.3		NKKW01	510	2551	2019-03-22T00:00:00Z	ftp://ftp.ncbi.nlm.nih.gov/genomes/all/GCA/004/361/445/GCA_004361445.1_ASM436144v1	ftp://ftp.ncbi.nlm.nih.gov/genomes/all/GCF/004/361/445/GCF_004361445.1_ASM436144v1						GCA_004361445.1_ASM436144v1	Netherlands,Amsterdam	Vaginal
Lactobacillus crispatus	Bacteria;Terrabacteria group;Firmicutes	LB62	SAMN15357367	PRJNA641630	GCA_016162125.1	Contig	2.16052	36.9		JACCPS01	172	2089	2020-12-21T00:00:00Z	ftp://ftp.ncbi.nlm.nih.gov/genomes/all/GCA/016/162/125/GCA_016162125.1_ASM1616212v1	ftp://ftp.ncbi.nlm.nih.gov/genomes/all/GCF/016/162/125/GCF_016162125.1_ASM1616212v1						GCA_016162125.1_ASM1616212v1	Italy	Vaginal
Lactobacillus crispatus	Bacteria;Terrabacteria group;Firmicutes	RL30	SAMN07213210	PRJNA390079	GCA_004361455.1	Contig	2.32236	37		NKKT01	407	2255	2019-03-22T00:00:00Z	ftp://ftp.ncbi.nlm.nih.gov/genomes/all/GCA/004/361/455/GCA_004361455.1_ASM436145v1	ftp://ftp.ncbi.nlm.nih.gov/genomes/all/GCF/004/361/455/GCF_004361455.1_ASM436145v1						GCA_004361455.1_ASM436145v1	Netherlands,Amsterdam	Vaginal
Lactobacillus crispatus	Bacteria;Terrabacteria group;Firmicutes	LB57	SAMN15357363	PRJNA641630	GCA_016162185.1	Contig	2.38224	37.1		JACCPW01	260	2312	2020-12-21T00:00:00Z	ftp://ftp.ncbi.nlm.nih.gov/genomes/all/GCA/016/162/185/GCA_016162185.1_ASM1616218v1	ftp://ftp.ncbi.nlm.nih.gov/genomes/all/GCF/016/162/185/GCF_016162185.1_ASM1616218v1						GCA_016162185.1_ASM1616218v1	Italy	Vaginal
Lactobacillus crispatus	Bacteria;Terrabacteria group;Firmicutes	RL21	SAMN07213201	PRJNA390079	GCA_004361195.1	Scaffold	2.56964	37.2		NKLB01	489	2494	2019-03-22T00:00:00Z	ftp://ftp.ncbi.nlm.nih.gov/genomes/all/GCA/004/361/195/GCA_004361195.1_ASM436119v1	ftp://ftp.ncbi.nlm.nih.gov/genomes/all/GCF/004/361/195/GCF_004361195.1_ASM436119v1						GCA_004361195.1_ASM436119v1	Netherlands,Amsterdam	Vaginal
Lactobacillus crispatus	Bacteria;Terrabacteria group;Firmicutes	RL16	SAMN07213197	PRJNA390079	GCA_004361545.1	Contig	2.5974	36.6		NKLF01	350	2525	2019-03-22T00:00:00Z	ftp://ftp.ncbi.nlm.nih.gov/genomes/all/GCA/004/361/545/GCA_004361545.1_ASM436154v1	ftp://ftp.ncbi.nlm.nih.gov/genomes/all/GCF/004/361/545/GCF_004361545.1_ASM436154v1						GCA_004361545.1_ASM436154v1	Netherlands,Amsterdam	Vaginal
Lactobacillus crispatus	Bacteria;Terrabacteria group;Firmicutes	L49	SAMN10762134	PRJNA515573	GCA_004103355.1	Contig	2.52032	36.8		SCLX01	671	2376	2019-01-22T00:00:00Z	ftp://ftp.ncbi.nlm.nih.gov/genomes/all/GCA/004/103/355/GCA_004103355.1_ASM410335v1	ftp://ftp.ncbi.nlm.nih.gov/genomes/all/GCF/004/103/355/GCF_004103355.1_ASM410335v1						GCA_004103355.1_ASM410335v1	China,Beijing	Vaginal
Lactobacillus crispatus	Bacteria;Terrabacteria group;Firmicutes	RL09	SAMN07213191	PRJNA390079	GCA_004361575.1	Scaffold	2.2767	36.9		NKLL01	289	2182	2019-03-22T00:00:00Z	ftp://ftp.ncbi.nlm.nih.gov/genomes/all/GCA/004/361/575/GCA_004361575.1_ASM436157v1	ftp://ftp.ncbi.nlm.nih.gov/genomes/all/GCF/004/361/575/GCF_004361575.1_ASM436157v1						GCA_004361575.1_ASM436157v1	Netherlands,Amsterdam	Vaginal
Lactobacillus crispatus	Bacteria;Terrabacteria group;Firmicutes	RL15	SAMN07213196	PRJNA390079	GCA_004361245.1	Scaffold	2.32704	37.2		NKLG01	386	2263	2019-03-22T00:00:00Z	ftp://ftp.ncbi.nlm.nih.gov/genomes/all/GCA/004/361/245/GCA_004361245.1_ASM436124v1	ftp://ftp.ncbi.nlm.nih.gov/genomes/all/GCF/004/361/245/GCF_004361245.1_ASM436124v1						GCA_004361245.1_ASM436124v1	Netherlands,Amsterdam	Vaginal
Lactobacillus crispatus	Bacteria;Terrabacteria group;Firmicutes	RL17	SAMN07213198	PRJNA390079	GCA_004361215.1	Contig	2.46275	38.4		NKLE01	616	2434	2019-03-22T00:00:00Z	ftp://ftp.ncbi.nlm.nih.gov/genomes/all/GCA/004/361/215/GCA_004361215.1_ASM436121v1	ftp://ftp.ncbi.nlm.nih.gov/genomes/all/GCF/004/361/215/GCF_004361215.1_ASM436121v1						GCA_004361215.1_ASM436121v1	Netherlands,Amsterdam	Vaginal
Lactobacillus crispatus	Bacteria;Terrabacteria group;Firmicutes	RL10	SAMN07213192	PRJNA390079	GCA_004361565.1	Scaffold	2.31551	37.1		NKLK01	297	2243	2019-03-22T00:00:00Z	ftp://ftp.ncbi.nlm.nih.gov/genomes/all/GCA/004/361/565/GCA_004361565.1_ASM436156v1	ftp://ftp.ncbi.nlm.nih.gov/genomes/all/GCF/004/361/565/GCF_004361565.1_ASM436156v1						GCA_004361565.1_ASM436156v1	Netherlands,Amsterdam	Vaginal
Lactobacillus crispatus	Bacteria;Terrabacteria group;Firmicutes	RL08	SAMN07213190	PRJNA390079	GCA_004361315.1	Contig	2.30114	37.1		NKLM01	364	2238	2019-03-22T00:00:00Z	ftp://ftp.ncbi.nlm.nih.gov/genomes/all/GCA/004/361/315/GCA_004361315.1_ASM436131v1	ftp://ftp.ncbi.nlm.nih.gov/genomes/all/GCF/004/361/315/GCF_004361315.1_ASM436131v1						GCA_004361315.1_ASM436131v1	Netherlands,Amsterdam	Vaginal
Lactobacillus crispatus	Bacteria;Terrabacteria group;Firmicutes	RL03	SAMN07213108	PRJNA390079	GCA_004361385.1	Contig	2.55053	36.9		NKLQ01	330	2523	2019-03-22T00:00:00Z	ftp://ftp.ncbi.nlm.nih.gov/genomes/all/GCA/004/361/385/GCA_004361385.1_ASM436138v1	ftp://ftp.ncbi.nlm.nih.gov/genomes/all/GCF/004/361/385/GCF_004361385.1_ASM436138v1						GCA_004361385.1_ASM436138v1	Netherlands,Amsterdam	Vaginal
Lactobacillus crispatus	Bacteria;Terrabacteria group;Firmicutes	LB63	SAMN15357368	PRJNA641630	GCA_016162065.1	Contig	2.13236	36.8		JACCPR01	183	2026	2020-12-21T00:00:00Z	ftp://ftp.ncbi.nlm.nih.gov/genomes/all/GCA/016/162/065/GCA_016162065.1_ASM1616206v1	ftp://ftp.ncbi.nlm.nih.gov/genomes/all/GCF/016/162/065/GCF_016162065.1_ASM1616206v1						GCA_016162065.1_ASM1616206v1	Italy	Vaginal
Lactobacillus crispatus	Bacteria;Terrabacteria group;Firmicutes	RL32	SAMN07213212	PRJNA390079	GCA_004361075.1	Contig	2.37334	37.3		NKKR01	417	2342	2019-03-22T00:00:00Z	ftp://ftp.ncbi.nlm.nih.gov/genomes/all/GCA/004/361/075/GCA_004361075.1_ASM436107v1	ftp://ftp.ncbi.nlm.nih.gov/genomes/all/GCF/004/361/075/GCF_004361075.1_ASM436107v1						GCA_004361075.1_ASM436107v1	Netherlands,Amsterdam	Vaginal
Lactobacillus crispatus	Bacteria;Terrabacteria group;Firmicutes	RL31	SAMN07213211	PRJNA390079	GCA_004361095.1	Contig	2.39666	37.3		NKKS01	483	2327	2019-03-22T00:00:00Z	ftp://ftp.ncbi.nlm.nih.gov/genomes/all/GCA/004/361/095/GCA_004361095.1_ASM436109v1	ftp://ftp.ncbi.nlm.nih.gov/genomes/all/GCF/004/361/095/GCF_004361095.1_ASM436109v1						GCA_004361095.1_ASM436109v1	Netherlands,Amsterdam	Vaginal
Lactobacillus crispatus	Bacteria;Terrabacteria group;Firmicutes	RL14	SAMN07213195	PRJNA390079	GCA_004361555.1	Scaffold	2.60742	36.8		NKLH01	375	2545	2019-03-22T00:00:00Z	ftp://ftp.ncbi.nlm.nih.gov/genomes/all/GCA/004/361/555/GCA_004361555.1_ASM436155v1	ftp://ftp.ncbi.nlm.nih.gov/genomes/all/GCF/004/361/555/GCF_004361555.1_ASM436155v1						GCA_004361555.1_ASM436155v1	Netherlands,Amsterdam	Vaginal
Lactobacillus crispatus	Bacteria;Terrabacteria group;Firmicutes	RL28	SAMN07213208	PRJNA390079	GCA_004361125.1	Scaffold	2.24004	37.3		NKKV01	438	2118	2019-03-22T00:00:00Z	ftp://ftp.ncbi.nlm.nih.gov/genomes/all/GCA/004/361/125/GCA_004361125.1_ASM436112v1	ftp://ftp.ncbi.nlm.nih.gov/genomes/all/GCF/004/361/125/GCF_004361125.1_ASM436112v1						GCA_004361125.1_ASM436112v1	Netherlands,Amsterdam	Vaginal
Lactobacillus crispatus	Bacteria;Terrabacteria group;Firmicutes	RL25	SAMN07213205	PRJNA390079	GCA_004361465.1	Scaffold	2.35009	36.9		NKKY01	313	2275	2019-03-22T00:00:00Z	ftp://ftp.ncbi.nlm.nih.gov/genomes/all/GCA/004/361/465/GCA_004361465.1_ASM436146v1	ftp://ftp.ncbi.nlm.nih.gov/genomes/all/GCF/004/361/465/GCF_004361465.1_ASM436146v1						GCA_004361465.1_ASM436146v1	Netherlands,Amsterdam	Vaginal
Lactobacillus crispatus	Bacteria;Terrabacteria group;Firmicutes	RL24	SAMN07213204	PRJNA390079	GCA_004361185.1	Scaffold	2.39231	36.8		NKKZ01	319	2270	2019-03-22T00:00:00Z	ftp://ftp.ncbi.nlm.nih.gov/genomes/all/GCA/004/361/185/GCA_004361185.1_ASM436118v1	ftp://ftp.ncbi.nlm.nih.gov/genomes/all/GCF/004/361/185/GCF_004361185.1_ASM436118v1						GCA_004361185.1_ASM436118v1	Netherlands,Amsterdam	Vaginal
Lactobacillus crispatus	Bacteria;Terrabacteria group;Firmicutes	LB58	SAMN15357364	PRJNA641630	GCA_016162145.1	Contig	2.23605	36.6		JACCPV01	200	2089	2020-12-21T00:00:00Z	ftp://ftp.ncbi.nlm.nih.gov/genomes/all/GCA/016/162/145/GCA_016162145.1_ASM1616214v1	ftp://ftp.ncbi.nlm.nih.gov/genomes/all/GCF/016/162/145/GCF_016162145.1_ASM1616214v1						GCA_016162145.1_ASM1616214v1	Italy	Vaginal
Lactobacillus crispatus	Bacteria;Terrabacteria group;Firmicutes	RL23	SAMN07213203	PRJNA390079	GCA_004361475.1	Contig	2.32736	36.9		NKLA01	306	2228	2019-03-22T00:00:00Z	ftp://ftp.ncbi.nlm.nih.gov/genomes/all/GCA/004/361/475/GCA_004361475.1_ASM436147v1	ftp://ftp.ncbi.nlm.nih.gov/genomes/all/GCF/004/361/475/GCF_004361475.1_ASM436147v1						GCA_004361475.1_ASM436147v1	Netherlands,Amsterdam	Vaginal
Lactobacillus crispatus	Bacteria;Terrabacteria group;Firmicutes	RL13	SAMN07213194	PRJNA390079	GCA_004361265.1	Contig	2.24519	37.2		NKLI01	434	2118	2019-03-22T00:00:00Z	ftp://ftp.ncbi.nlm.nih.gov/genomes/all/GCA/004/361/265/GCA_004361265.1_ASM436126v1	ftp://ftp.ncbi.nlm.nih.gov/genomes/all/GCF/004/361/265/GCF_004361265.1_ASM436126v1						GCA_004361265.1_ASM436126v1	Netherlands,Amsterdam	Vaginal
Lactobacillus crispatus	Bacteria;Terrabacteria group;Firmicutes	RL33	SAMN07213213	PRJNA390079	GCA_004361395.1	Contig	2.40159	36.9		NKKQ01	436	2272	2019-03-22T00:00:00Z	ftp://ftp.ncbi.nlm.nih.gov/genomes/all/GCA/004/361/395/GCA_004361395.1_ASM436139v1	ftp://ftp.ncbi.nlm.nih.gov/genomes/all/GCF/004/361/395/GCF_004361395.1_ASM436139v1						GCA_004361395.1_ASM436139v1	Netherlands,Amsterdam	Vaginal
Lactobacillus crispatus	Bacteria;Terrabacteria group;Firmicutes	RL11	SAMN07213193	PRJNA390079	GCA_004361295.1	Scaffold	2.18483	37		NKLJ01	280	2088	2019-03-22T00:00:00Z	ftp://ftp.ncbi.nlm.nih.gov/genomes/all/GCA/004/361/295/GCA_004361295.1_ASM436129v1	ftp://ftp.ncbi.nlm.nih.gov/genomes/all/GCF/004/361/295/GCF_004361295.1_ASM436129v1						GCA_004361295.1_ASM436129v1	Netherlands,Amsterdam	Vaginal
Lactobacillus crispatus	Bacteria;Terrabacteria group;Firmicutes	V4	SAMN11316524	PRJNA530397	GCA_004681235.1	Contig	2.09189	37		SRLG01	252	2027	2019-04-05T00:00:00Z	ftp://ftp.ncbi.nlm.nih.gov/genomes/all/GCA/004/681/235/GCA_004681235.1_ASM468123v1	ftp://ftp.ncbi.nlm.nih.gov/genomes/all/GCF/004/681/235/GCF_004681235.1_ASM468123v1						GCA_004681235.1_ASM468123v1	France	Vaginal
Lactobacillus crispatus	Bacteria;Terrabacteria group;Firmicutes	LB59	SAMN15357365	PRJNA641630	GCA_016162165.1	Contig	2.13534	36.8		JACCPU01	189	2002	2020-12-21T00:00:00Z	ftp://ftp.ncbi.nlm.nih.gov/genomes/all/GCA/016/162/165/GCA_016162165.1_ASM1616216v1	ftp://ftp.ncbi.nlm.nih.gov/genomes/all/GCF/016/162/165/GCF_016162165.1_ASM1616216v1						GCA_016162165.1_ASM1616216v1	Italy	Vaginal
Lactobacillus crispatus	Bacteria;Terrabacteria group;Firmicutes	RL29	SAMN07213209	PRJNA390079	GCA_004361115.1	Contig	2.24831	37.2		NKKU01	401	2130	2019-03-22T00:00:00Z	ftp://ftp.ncbi.nlm.nih.gov/genomes/all/GCA/004/361/115/GCA_004361115.1_ASM436111v1	ftp://ftp.ncbi.nlm.nih.gov/genomes/all/GCF/004/361/115/GCF_004361115.1_ASM436111v1						GCA_004361115.1_ASM436111v1	Netherlands,Amsterdam	Vaginal
Lactobacillus crispatus	Bacteria;Terrabacteria group;Firmicutes	RL02	SAMN07213039	PRJNA390079	GCA_004361375.1	Scaffold	2.24314	37		NKLR01	291	2164	2019-03-22T00:00:00Z	ftp://ftp.ncbi.nlm.nih.gov/genomes/all/GCA/004/361/375/GCA_004361375.1_ASM436137v1	ftp://ftp.ncbi.nlm.nih.gov/genomes/all/GCF/004/361/375/GCF_004361375.1_ASM436137v1						GCA_004361375.1_ASM436137v1	Netherlands,Amsterdam	Vaginal
Lactobacillus crispatus	Bacteria;Terrabacteria group;Firmicutes	RL20	SAMN07213200	PRJNA390079	GCA_004361515.1	Scaffold	2.43924	36.6		NKLC01	359	2312	2019-03-22T00:00:00Z	ftp://ftp.ncbi.nlm.nih.gov/genomes/all/GCA/004/361/515/GCA_004361515.1_ASM436151v1	ftp://ftp.ncbi.nlm.nih.gov/genomes/all/GCF/004/361/515/GCF_004361515.1_ASM436151v1						GCA_004361515.1_ASM436151v1	Netherlands,Amsterdam	Vaginal
Lactobacillus crispatus	Bacteria;Terrabacteria group;Firmicutes	RL26	SAMN07213206	PRJNA390079	GCA_004361175.1	Scaffold	2.27403	37.4		NKKX01	443	2181	2019-03-22T00:00:00Z	ftp://ftp.ncbi.nlm.nih.gov/genomes/all/GCA/004/361/175/GCA_004361175.1_ASM436117v1	ftp://ftp.ncbi.nlm.nih.gov/genomes/all/GCF/004/361/175/GCF_004361175.1_ASM436117v1						GCA_004361175.1_ASM436117v1	Netherlands,Amsterdam	Vaginal
Lactobacillus crispatus	Bacteria;Terrabacteria group;Firmicutes	LB56	SAMN15357362	PRJNA641630	GCA_016162195.1	Contig	2.16086	36.9		JACCPX01	196	2087	2020-12-21T00:00:00Z	ftp://ftp.ncbi.nlm.nih.gov/genomes/all/GCA/016/162/195/GCA_016162195.1_ASM1616219v1	ftp://ftp.ncbi.nlm.nih.gov/genomes/all/GCF/016/162/195/GCF_016162195.1_ASM1616219v1						GCA_016162195.1_ASM1616219v1	Italy	Vaginal
Lactobacillus crispatus	Bacteria;Terrabacteria group;Firmicutes	RL19	SAMN07213199	PRJNA390079	GCA_004361205.1	Scaffold	2.31072	37.7		NKLD01	541	2199	2019-03-22T00:00:00Z	ftp://ftp.ncbi.nlm.nih.gov/genomes/all/GCA/004/361/205/GCA_004361205.1_ASM436120v1	ftp://ftp.ncbi.nlm.nih.gov/genomes/all/GCF/004/361/205/GCF_004361205.1_ASM436120v1						GCA_004361205.1_ASM436120v1	Netherlands,Amsterdam	Vaginal
Lactobacillus crispatus	Bacteria;Terrabacteria group;Firmicutes	RL06	SAMN07213188	PRJNA390079	GCA_004361635.1	Contig	2.19014	37		NKLO01	371	2122	2019-03-22T00:00:00Z	ftp://ftp.ncbi.nlm.nih.gov/genomes/all/GCA/004/361/635/GCA_004361635.1_ASM436163v1	ftp://ftp.ncbi.nlm.nih.gov/genomes/all/GCF/004/361/635/GCF_004361635.1_ASM436163v1						GCA_004361635.1_ASM436163v1	Netherlands,Amsterdam	Vaginal
Lactobacillus crispatus	Bacteria;Terrabacteria group;Firmicutes	RL05	SAMN07213187	PRJNA390079	GCA_004361345.1	Scaffold	2.5772	36.5		NKLP01	431	2451	2019-03-22T00:00:00Z	ftp://ftp.ncbi.nlm.nih.gov/genomes/all/GCA/004/361/345/GCA_004361345.1_ASM436134v1	ftp://ftp.ncbi.nlm.nih.gov/genomes/all/GCF/004/361/345/GCF_004361345.1_ASM436134v1						GCA_004361345.1_ASM436134v1	Netherlands,Amsterdam	Vaginal
Lactobacillus crispatus	Bacteria;Terrabacteria group;Firmicutes	RL07	SAMN07213189	PRJNA390079	GCA_004361355.1	Contig	2.18384	37		NKLN01	387	2107	2019-03-22T00:00:00Z	ftp://ftp.ncbi.nlm.nih.gov/genomes/all/GCA/004/361/355/GCA_004361355.1_ASM436135v1	ftp://ftp.ncbi.nlm.nih.gov/genomes/all/GCF/004/361/355/GCF_004361355.1_ASM436135v1						GCA_004361355.1_ASM436135v1	Netherlands,Amsterdam	Vaginal
Lactobacillus crispatus	Bacteria;Terrabacteria group;Firmicutes	2029	SAMN02298797	PRJNA213996	GCA_000466885.2	Contig	2.19312	36.9		AVFH02	295	2501	2013-09-13T00:00:00Z	ftp://ftp.ncbi.nlm.nih.gov/genomes/all/GCA/000/466/885/GCA_000466885.2_ASM46688v2	ftp://ftp.ncbi.nlm.nih.gov/genomes/all/GCF/000/466/885/GCF_000466885.2_ASM46688v2						GCA_000466885.2_ASM46688v2	Russia	Urinary trackt

## Sheet: L_iners_Dataset
Additional file 1-sheet-2: Details on dataset of Lactobacillus iners genome sequences used in this study
Organism Name	Organism Groups	Strain	BioSample	BioProject	Assembly	Level	Size(Mb)	GC%	Replicons	WGS	Scaffolds	CDS	Release Date	GenBank FTP	RefSeq FTP	Sequence-ID	Country	Source
Lactobacillus iners	Bacteria;Terrabacteria group;Firmicutes	LEAF 2052A-d	SAMN00115041	PRJNA52043	GCA_000179955.1	Contig	1.32232	32.7		AEKI01	28	1219	2010-11-04T00:00:00Z	ftp://ftp.ncbi.nlm.nih.gov/genomes/all/GCA/000/179/955/GCA_000179955.1_ASM17995v1	ftp://ftp.ncbi.nlm.nih.gov/genomes/all/GCF/000/179/955/GCF_000179955.1_ASM17995v1	GCA_000179955.1_ASM17995v1	part of Human Microbiome Project,J. Craig Venter Institute	Vaginal
Lactobacillus iners	Bacteria;Terrabacteria group;Firmicutes	C0011D1	SAMN14165696	PRJNA608123	GCA_011058735.1	Complete	1.50361	33.276	chromosome:NZ_CP049226.1/CP049226.1; plasmid pC0011D1:NZ_CP049227.1/CP049227.1		2	1327	2020-03-03T00:00:00Z	ftp://ftp.ncbi.nlm.nih.gov/genomes/all/GCA/011/058/735/GCA_011058735.1_ASM1105873v1	ftp://ftp.ncbi.nlm.nih.gov/genomes/all/GCF/011/058/735/GCF_011058735.1_ASM1105873v1	GCA_011058735.1_ASM1105873v1	USA,Baltimore	Vaginal
Lactobacillus iners	Bacteria;Terrabacteria group;Firmicutes	C0210C1	SAMN14165695	PRJNA608123	GCA_011058755.1	Complete	1.50745	33.2072	chromosome:NZ_CP049228.1/CP049228.1; plasmid pC0210C1:NZ_CP049229.1/CP049229.1		2	1314	2020-03-03T00:00:00Z	ftp://ftp.ncbi.nlm.nih.gov/genomes/all/GCA/011/058/755/GCA_011058755.1_ASM1105875v1	ftp://ftp.ncbi.nlm.nih.gov/genomes/all/GCF/011/058/755/GCF_011058755.1_ASM1105875v1	GCA_011058755.1_ASM1105875v1	USA,Baltimore	Vaginal
Lactobacillus iners	Bacteria;Terrabacteria group;Firmicutes	C0094A1	SAMN14165698	PRJNA608123	GCA_011058695.1	Complete	1.47426	33.1463	chromosome:NZ_CP049223.1/CP049223.1; plasmid pC0094A1:NZ_CP049224.1/CP049224.1		2	1285	2020-03-03T00:00:00Z	ftp://ftp.ncbi.nlm.nih.gov/genomes/all/GCA/011/058/695/GCA_011058695.1_ASM1105869v1	ftp://ftp.ncbi.nlm.nih.gov/genomes/all/GCF/011/058/695/GCF_011058695.1_ASM1105869v1	GCA_011058695.1_ASM1105869v1	USA,Baltimore	Vaginal
Lactobacillus iners	Bacteria;Terrabacteria group;Firmicutes	C0059G1	SAMN14165697	PRJNA608123	GCA_011058715.1	Complete	1.37912	33.3	chromosome:NZ_CP049225.1/CP049225.1		1	1220	2020-03-03T00:00:00Z	ftp://ftp.ncbi.nlm.nih.gov/genomes/all/GCA/011/058/715/GCA_011058715.1_ASM1105871v1	ftp://ftp.ncbi.nlm.nih.gov/genomes/all/GCF/011/058/715/GCF_011058715.1_ASM1105871v1	GCA_011058715.1_ASM1105871v1	USA,Baltimore	Vaginal
Lactobacillus iners	Bacteria;Terrabacteria group;Firmicutes	C0322A1	SAMN14165694	PRJNA608123	GCA_011058775.1	Complete	1.3187	33.1	chromosome:NZ_CP049230.1/CP049230.1		1	1163	2020-03-03T00:00:00Z	ftp://ftp.ncbi.nlm.nih.gov/genomes/all/GCA/011/058/775/GCA_011058775.1_ASM1105877v1	ftp://ftp.ncbi.nlm.nih.gov/genomes/all/GCF/011/058/775/GCF_011058775.1_ASM1105877v1	GCA_011058775.1_ASM1105877v1	USA,Baltimore	Vaginal
Lactobacillus iners	Bacteria;Terrabacteria group;Firmicutes	C0254C1	SAMN14165693	PRJNA608123	GCA_011058795.1	Complete	1.31482	33	chromosome:NZ_CP049231.1/CP049231.1		1	1183	2020-03-03T00:00:00Z	ftp://ftp.ncbi.nlm.nih.gov/genomes/all/GCA/011/058/795/GCA_011058795.1_ASM1105879v1	ftp://ftp.ncbi.nlm.nih.gov/genomes/all/GCF/011/058/795/GCF_011058795.1_ASM1105879v1	GCA_011058795.1_ASM1105879v1	USA,Baltimore	Vaginal
Lactobacillus iners	Bacteria;Terrabacteria group;Firmicutes	LI335	SAMN13111368	PRJNA579408	GCA_009556455.1	Chromosome	1.3631	33.3	chromosome:NZ_CP045664.1/CP045664.1		1	1163	2019-11-05T00:00:00Z	ftp://ftp.ncbi.nlm.nih.gov/genomes/all/GCA/009/556/455/GCA_009556455.1_ASM955645v1	ftp://ftp.ncbi.nlm.nih.gov/genomes/all/GCF/009/556/455/GCF_009556455.1_ASM955645v1	GCA_009556455.1_ASM955645v1	Korea	Urine
Lactobacillus iners	Bacteria;Terrabacteria group;Firmicutes	DSM 13335	SAMN02369401	PRJNA222257	GCA_001435015.1	Contig	1.26766	32.5		AZET01	58	1166	2015-11-06T00:00:00Z	ftp://ftp.ncbi.nlm.nih.gov/genomes/all/GCA/001/435/015/GCA_001435015.1_ASM143501v1	ftp://ftp.ncbi.nlm.nih.gov/genomes/all/GCF/001/435/015/GCF_001435015.1_ASM143501v1	GCA_001435015.1_ASM143501v1	Sweden	Urine
Lactobacillus iners	Bacteria;Terrabacteria group;Firmicutes	DSM 13335	SAMN00139432	PRJNA31491	GCA_000160875.1	Scaffold	1.27765	32.6		ACLN01	12	1164	2009-04-27T00:00:00Z	ftp://ftp.ncbi.nlm.nih.gov/genomes/all/GCA/000/160/875/GCA_000160875.1_ASM16087v1	ftp://ftp.ncbi.nlm.nih.gov/genomes/all/GCF/000/160/875/GCF_000160875.1_ASM16087v1	GCA_000160875.1_ASM16087v1	Sweden	Urinary trackt
Lactobacillus iners	Bacteria;Terrabacteria group;Firmicutes	Indica1	SAMN13738159	PRJNA599052	GCA_009857205.1	Contig	1.33112	33.2		WWFC01	1	1158	2020-01-12T00:00:00Z	ftp://ftp.ncbi.nlm.nih.gov/genomes/all/GCA/009/857/205/GCA_009857205.1_ASM985720v1	ftp://ftp.ncbi.nlm.nih.gov/genomes/all/GCF/009/857/205/GCF_009857205.1_ASM985720v1	GCA_009857205.1_ASM985720v1	India	Vaginal
Lactobacillus iners	Bacteria;Terrabacteria group;Firmicutes	UMB0030	SAMN07511418	PRJNA316969	GCA_002884705.1	Contig	1.31045	32.7		PNGQ01	14	1160	2018-01-10T00:00:00Z	ftp://ftp.ncbi.nlm.nih.gov/genomes/all/GCA/002/884/705/GCA_002884705.1_ASM288470v1	ftp://ftp.ncbi.nlm.nih.gov/genomes/all/GCF/002/884/705/GCF_002884705.1_ASM288470v1	GCA_002884705.1_ASM288470v1	USA,Ilinois	Urine
Lactobacillus iners	Bacteria;Terrabacteria group;Firmicutes	UMB1051	SAMN07511420	PRJNA316969	GCA_002884695.1	Scaffold	1.30466	32.7		PNGO01	16	1176	2018-01-10T00:00:00Z	ftp://ftp.ncbi.nlm.nih.gov/genomes/all/GCA/002/884/695/GCA_002884695.1_ASM288469v1	ftp://ftp.ncbi.nlm.nih.gov/genomes/all/GCF/002/884/695/GCF_002884695.1_ASM288469v1	GCA_002884695.1_ASM288469v1	USA,Ilinois	Urine
Lactobacillus iners	Bacteria;Terrabacteria group;Firmicutes	ATCC 55195	SAMN00216799	PRJNA53061	GCA_000185405.1	Scaffold	1.23899	32.8		AEPX01	7	1074	2010-12-27T00:00:00Z	ftp://ftp.ncbi.nlm.nih.gov/genomes/all/GCA/000/185/405/GCA_000185405.1_ASM18540v1	ftp://ftp.ncbi.nlm.nih.gov/genomes/all/GCF/000/185/405/GCF_000185405.1_ASM18540v1	GCA_000185405.1_ASM18540v1	part of human microbiome project, Baylor college of medicine	Vaginal
Lactobacillus iners	Bacteria;Terrabacteria group;Firmicutes	UMB0033	SAMN07511419	PRJNA316969	GCA_002871595.1	Scaffold	1.40995	32.6		PNGP01	13	1256	2018-01-10T00:00:00Z	ftp://ftp.ncbi.nlm.nih.gov/genomes/all/GCA/002/871/595/GCA_002871595.1_ASM287159v1	ftp://ftp.ncbi.nlm.nih.gov/genomes/all/GCF/002/871/595/GCF_002871595.1_ASM287159v1	GCA_002871595.1_ASM287159v1	USA,Ilinois	Urine
Lactobacillus iners	Bacteria;Terrabacteria group;Firmicutes	LEAF 2062A-h1	SAMN00115042	PRJNA52045	GCA_000179975.1	Contig	1.30387	32.6		AEKJ01	24	1203	2010-11-04T00:00:00Z	ftp://ftp.ncbi.nlm.nih.gov/genomes/all/GCA/000/179/975/GCA_000179975.1_ASM17997v1	ftp://ftp.ncbi.nlm.nih.gov/genomes/all/GCF/000/179/975/GCF_000179975.1_ASM17997v1	GCA_000179975.1_ASM17997v1	part of Human Microbiome Project	Vaginal
Lactobacillus iners	Bacteria;Terrabacteria group;Firmicutes	UPII 143-D	SAMN00138211	PRJNA60373	GCA_000191685.2	Contig	1.25758	32.6		AEXJ01	21	1138	2011-03-07T00:00:00Z	ftp://ftp.ncbi.nlm.nih.gov/genomes/all/GCA/000/191/685/GCA_000191685.2_ASM19168v1	ftp://ftp.ncbi.nlm.nih.gov/genomes/all/GCF/000/191/685/GCF_000191685.1_ASM19168v1	GCA_000191685.2_ASM19168v1	part of Human Microbiome Project,J. Craig Venter Institute	Vaginal
Lactobacillus iners	Bacteria;Terrabacteria group;Firmicutes	SPIN 2503V10-D	SAMN00115035	PRJNA52031	GCA_000149145.2	Contig	1.2839	32.6		AEHR01	31	1089	2010-10-05T00:00:00Z	ftp://ftp.ncbi.nlm.nih.gov/genomes/all/GCA/000/149/145/GCA_000149145.2_ASM14914v1	ftp://ftp.ncbi.nlm.nih.gov/genomes/all/GCF/000/149/145/GCF_000149145.1_ASM14914v1	GCA_000149145.2_ASM14914v1	part of Human Microbiome project,J. Craig Venter Institute	Vaginal
Lactobacillus iners	Bacteria;Terrabacteria group;Firmicutes	SPIN 1401G	SAMN00115034	PRJNA52029	GCA_000204435.2	Contig	1.28103	32.5		AEXP01	52	1155	2011-04-15T00:00:00Z	ftp://ftp.ncbi.nlm.nih.gov/genomes/all/GCA/000/204/435/GCA_000204435.2_ASM20443v1	ftp://ftp.ncbi.nlm.nih.gov/genomes/all/GCF/000/204/435/GCF_000204435.1_ASM20443v1	GCA_000204435.2_ASM20443v1	part of Human Microbiome project,J. Craig Venter Institute	Vaginal
Lactobacillus iners	Bacteria;Terrabacteria group;Firmicutes	LEAF 3008A-a	SAMN00115043	PRJNA52047	GCA_000179995.1	Contig	1.27304	32.5		AEKK01	25	1148	2010-11-04T00:00:00Z	ftp://ftp.ncbi.nlm.nih.gov/genomes/all/GCA/000/179/995/GCA_000179995.1_ASM17999v1	ftp://ftp.ncbi.nlm.nih.gov/genomes/all/GCF/000/179/995/GCF_000179995.1_ASM17999v1	GCA_000179995.1_ASM17999v1	part of Human Microbiome project,J. Craig Venter Institute	Vaginal
Lactobacillus iners	Bacteria;Terrabacteria group;Firmicutes	LEAF 2053A-b	SAMN00115039	PRJNA52041	GCA_000179935.1	Contig	1.36872	32.4		AEKH01	37	1241	2010-11-04T00:00:00Z	ftp://ftp.ncbi.nlm.nih.gov/genomes/all/GCA/000/179/935/GCA_000179935.1_ASM17993v1	ftp://ftp.ncbi.nlm.nih.gov/genomes/all/GCF/000/179/935/GCF_000179935.1_ASM17993v1	GCA_000179935.1_ASM17993v1	part of Human Microbiome project,J. Craig Venter Institute	Vaginal
Lactobacillus iners	Bacteria;Terrabacteria group;Firmicutes	LactinV 11V1-d	SAMN00115040	PRJNA52039	GCA_000149065.2	Contig	1.31025	32.6		AEHN01	27	1106	2010-10-05T00:00:00Z	ftp://ftp.ncbi.nlm.nih.gov/genomes/all/GCA/000/149/065/GCA_000149065.2_ASM14906v1	ftp://ftp.ncbi.nlm.nih.gov/genomes/all/GCF/000/149/065/GCF_000149065.1_ASM14906v1	GCA_000149065.2_ASM14906v1	part of Human Microbiome project,J. Craig Venter Institute	Vaginal
Lactobacillus iners	Bacteria;Terrabacteria group;Firmicutes	LactinV 09V1-c	SAMN00115038	PRJNA52037	GCA_000149085.2	Contig	1.31233	32.7		AEHO01	35	1089	2010-10-05T00:00:00Z	ftp://ftp.ncbi.nlm.nih.gov/genomes/all/GCA/000/149/085/GCA_000149085.2_ASM14908v1	ftp://ftp.ncbi.nlm.nih.gov/genomes/all/GCF/000/149/085/GCF_000149085.1_ASM14908v1	GCA_000149085.2_ASM14908v1	part of Human Microbiome project,J. Craig Venter Institute	Vaginal
Lactobacillus iners	Bacteria;Terrabacteria group;Firmicutes	KA00186	SAMN06236735	PRJNA362225	GCA_002892385.1	Contig	1.2769	32.7		NBLE01	34	1184	2018-01-18T00:00:00Z	ftp://ftp.ncbi.nlm.nih.gov/genomes/all/GCA/002/892/385/GCA_002892385.1_ASM289238v1	ftp://ftp.ncbi.nlm.nih.gov/genomes/all/GCF/002/892/385/GCF_002892385.1_ASM289238v1	GCA_002892385.1_ASM289238v1	USA,Seattle	Vaginal
Lactobacillus iners	Bacteria;Terrabacteria group;Firmicutes	LactinV 03V1-b	SAMN00115037	PRJNA52035	GCA_000149105.2	Contig	1.30396	32.7		AEHP01	67	1024	2010-10-05T00:00:00Z	ftp://ftp.ncbi.nlm.nih.gov/genomes/all/GCA/000/149/105/GCA_000149105.2_ASM14910v1	ftp://ftp.ncbi.nlm.nih.gov/genomes/all/GCF/000/149/105/GCF_000149105.1_ASM14910v1	GCA_000149105.2_ASM14910v1	part of Human Microbiome project,J. Craig Venter Institute	Vaginal

## Sheet: L_jensenii_Dataset
Additional file 1-sheet-3: Details on dataset of Lactobacillus jensenii genome sequences used in this study
Organism Name	Organism Groups	Strain	BioSample	BioProject	Assembly	Level	Size(Mb)	GC%	Replicons	WGS	Scaffolds	CDS	Release Date	GenBank FTP	RefSeq FTP	Sequence-ID	Country	Source
Lactobacillus jensenii	Bacteria;Terrabacteria group;Firmicutes	SNUV360	SAMN06163224	PRJNA357991	GCA_001936235.1	Complete	1.67295	34.4	chromosome:NZ_CP018809.1/CP018809.1		1	1499	2017-01-05T00:00:00Z	ftp://ftp.ncbi.nlm.nih.gov/genomes/all/GCA/001/936/235/GCA_001936235.1_ASM193623v1	ftp://ftp.ncbi.nlm.nih.gov/genomes/all/GCF/001/936/235/GCF_001936235.1_ASM193623v1	GCA_001936235.1_ASM193623v1	South Korea: Seoul	Vaginal
Lactobacillus jensenii	Bacteria;Terrabacteria group;Firmicutes	DSM 20557	SAMN02369404	PRJNA222257	GCA_001436455.1	Scaffold	1.61063	34.3		AYYU01	99	1450	2015-11-06T00:00:00Z	ftp://ftp.ncbi.nlm.nih.gov/genomes/all/GCA/001/436/455/GCA_001436455.1_ASM143645v1	ftp://ftp.ncbi.nlm.nih.gov/genomes/all/GCF/001/436/455/GCF_001436455.1_ASM143645v1	GCA_001436455.1_ASM143645v1	China	Vaginal
Lactobacillus jensenii	Bacteria;Terrabacteria group;Firmicutes	UMB8440	SAMN12797037	PRJNA316969	GCA_008726405.1	Contig	1.65775	34.2		VYVO01	38	1428	2019-09-28T00:00:00Z	ftp://ftp.ncbi.nlm.nih.gov/genomes/all/GCA/008/726/405/GCA_008726405.1_ASM872640v1	ftp://ftp.ncbi.nlm.nih.gov/genomes/all/GCF/008/726/405/GCF_008726405.1_ASM872640v1	GCA_008726405.1_ASM872640v1	USA: Maywood, IL	Urine
Lactobacillus jensenii	Bacteria;Terrabacteria group;Firmicutes	UMB1355	SAMN12277446	PRJNA316969	GCA_007786095.1	Scaffold	1.73024	34.1		VNGE01	52	1582	2019-07-31T00:00:00Z	ftp://ftp.ncbi.nlm.nih.gov/genomes/all/GCA/007/786/095/GCA_007786095.1_ASM778609v1	ftp://ftp.ncbi.nlm.nih.gov/genomes/all/GCF/007/786/095/GCF_007786095.1_ASM778609v1	GCA_007786095.1_ASM778609v1	USA: Maywood, IL	Urine
Lactobacillus jensenii	Bacteria;Terrabacteria group;Firmicutes	M166	SAMN10290246	PRJNA498338	GCA_011714625.1	Contig	1.66952	34.1		VFQG01	45	1501	2020-03-24T00:00:00Z	ftp://ftp.ncbi.nlm.nih.gov/genomes/all/GCA/011/714/625/GCA_011714625.1_ASM1171462v1	ftp://ftp.ncbi.nlm.nih.gov/genomes/all/GCF/011/714/625/GCF_011714625.1_ASM1171462v1	GCA_011714625.1_ASM1171462v1	USA: Maywood, IL	Urine
Lactobacillus jensenii	Bacteria;Terrabacteria group;Firmicutes	UMB7766	SAMN14478489	PRJNA316969	GCA_012030285.1	Contig	1.71071	34.3		JAAUWC01	41	1475	2020-04-04T00:00:00Z	ftp://ftp.ncbi.nlm.nih.gov/genomes/all/GCA/012/030/285/GCA_012030285.1_ASM1203028v1	ftp://ftp.ncbi.nlm.nih.gov/genomes/all/GCF/012/030/285/GCF_012030285.1_ASM1203028v1	GCA_012030285.1_ASM1203028v1	USA: Maywood, IL	Urine
Lactobacillus jensenii	Bacteria;Terrabacteria group;Firmicutes	UMB4685	SAMN12797028	PRJNA316969	GCA_008726555.1	Contig	1.73962	34.2		VYVV01	59	1579	2019-09-28T00:00:00Z	ftp://ftp.ncbi.nlm.nih.gov/genomes/all/GCA/008/726/555/GCA_008726555.1_ASM872655v1	ftp://ftp.ncbi.nlm.nih.gov/genomes/all/GCF/008/726/555/GCF_008726555.1_ASM872655v1	GCA_008726555.1_ASM872655v1	USA: Maywood, IL	Urine
Lactobacillus jensenii	Bacteria;Terrabacteria group;Firmicutes	UMB0836	SAMN14478478	PRJNA316969	GCA_012029775.1	Contig	1.64823	34.3		JAAUWN01	40	1409	2020-04-04T00:00:00Z	ftp://ftp.ncbi.nlm.nih.gov/genomes/all/GCA/012/029/775/GCA_012029775.1_ASM1202977v1	ftp://ftp.ncbi.nlm.nih.gov/genomes/all/GCF/012/029/775/GCF_012029775.1_ASM1202977v1	GCA_012029775.1_ASM1202977v1	USA: Maywood, IL	Urine
Lactobacillus jensenii	Bacteria;Terrabacteria group;Firmicutes	UMB0037	SAMN12277450	PRJNA316969	GCA_007785915.1	Scaffold	1.67769	34.2		VNGA01	62	1573	2019-07-31T00:00:00Z	ftp://ftp.ncbi.nlm.nih.gov/genomes/all/GCA/007/785/915/GCA_007785915.1_ASM778591v1	ftp://ftp.ncbi.nlm.nih.gov/genomes/all/GCF/007/785/915/GCF_007785915.1_ASM778591v1	GCA_007785915.1_ASM778591v1	USA: Maywood, IL	Urine
Lactobacillus jensenii	Bacteria;Terrabacteria group;Firmicutes	UMB0847	SAMN14478481	PRJNA316969	GCA_012029675.1	Contig	1.6447	34.3		JAAUWK01	44	1408	2020-04-04T00:00:00Z	ftp://ftp.ncbi.nlm.nih.gov/genomes/all/GCA/012/029/675/GCA_012029675.1_ASM1202967v1	ftp://ftp.ncbi.nlm.nih.gov/genomes/all/GCF/012/029/675/GCF_012029675.1_ASM1202967v1	GCA_012029675.1_ASM1202967v1	USA: Maywood, IL	Urine
Lactobacillus jensenii	Bacteria;Terrabacteria group;Firmicutes	UMB8651	SAMN12797040	PRJNA316969	GCA_008726325.1	Contig	1.76494	34		VYVL01	67	1609	2019-09-28T00:00:00Z	ftp://ftp.ncbi.nlm.nih.gov/genomes/all/GCA/008/726/325/GCA_008726325.1_ASM872632v1	ftp://ftp.ncbi.nlm.nih.gov/genomes/all/GCF/008/726/325/GCF_008726325.1_ASM872632v1	GCA_008726325.1_ASM872632v1	USA: Maywood, IL	Urine
Lactobacillus jensenii	Bacteria;Terrabacteria group;Firmicutes	VA04-2AN	SAMN14087200	PRJNA604908	GCA_011029225.1	Contig	1.68154	34.3		JAAJBM01	80	1423	2020-02-26T00:00:00Z	ftp://ftp.ncbi.nlm.nih.gov/genomes/all/GCA/011/029/225/GCA_011029225.1_ASM1102922v1	ftp://ftp.ncbi.nlm.nih.gov/genomes/all/GCF/011/029/225/GCF_011029225.1_ASM1102922v1	GCA_011029225.1_ASM1102922v1	Thailand: Khon Kean	Vaginal
Lactobacillus jensenii	Bacteria;Terrabacteria group;Firmicutes	UMB0077	SAMN08193700	PRJNA316969	GCA_002848045.1	Scaffold	1.75656	34.2		PKJY01	71	1675	2017-12-28T00:00:00Z	ftp://ftp.ncbi.nlm.nih.gov/genomes/all/GCA/002/848/045/GCA_002848045.1_ASM284804v1	ftp://ftp.ncbi.nlm.nih.gov/genomes/all/GCF/002/848/045/GCF_002848045.1_ASM284804v1	GCA_002848045.1_ASM284804v1	USA: Maywood, IL	Urine
Lactobacillus jensenii	Bacteria;Terrabacteria group;Firmicutes	UMB1165	SAMN12277443	PRJNA316969	GCA_007786155.1	Scaffold	1.69064	34.3		VNGH01	52	1578	2019-07-31T00:00:00Z	ftp://ftp.ncbi.nlm.nih.gov/genomes/all/GCA/007/786/155/GCA_007786155.1_ASM778615v1	ftp://ftp.ncbi.nlm.nih.gov/genomes/all/GCF/007/786/155/GCF_007786155.1_ASM778615v1	GCA_007786155.1_ASM778615v1	USA: Maywood, IL	Urine
Lactobacillus jensenii	Bacteria;Terrabacteria group;Firmicutes	UMB0055	SAMN12277451	PRJNA316969	GCA_007786035.1	Scaffold	1.61656	34.3		VNFZ01	70	1479	2019-07-31T00:00:00Z	ftp://ftp.ncbi.nlm.nih.gov/genomes/all/GCA/007/786/035/GCA_007786035.1_ASM778603v1	ftp://ftp.ncbi.nlm.nih.gov/genomes/all/GCF/007/786/035/GCF_007786035.1_ASM778603v1	GCA_007786035.1_ASM778603v1	USA: Maywood, IL	Urine
Lactobacillus jensenii	Bacteria;Terrabacteria group;Firmicutes	UMB0034	SAMN12277449	PRJNA316969	GCA_007786085.1	Scaffold	1.60811	34.2		VNGB01	56	1466	2019-07-31T00:00:00Z	ftp://ftp.ncbi.nlm.nih.gov/genomes/all/GCA/007/786/085/GCA_007786085.1_ASM778608v1	ftp://ftp.ncbi.nlm.nih.gov/genomes/all/GCF/007/786/085/GCF_007786085.1_ASM778608v1	GCA_007786085.1_ASM778608v1	USA: Maywood, IL	Urine
Lactobacillus jensenii	Bacteria;Terrabacteria group;Firmicutes	UMB0007	SAMN08193699	PRJNA316969	GCA_002863405.1	Scaffold	1.5024	34.3		PKJZ01	60	1349	2017-12-28T00:00:00Z	ftp://ftp.ncbi.nlm.nih.gov/genomes/all/GCA/002/863/405/GCA_002863405.1_ASM286340v1	ftp://ftp.ncbi.nlm.nih.gov/genomes/all/GCF/002/863/405/GCF_002863405.1_ASM286340v1	GCA_002863405.1_ASM286340v1	USA: Maywood, IL	Urine
Lactobacillus jensenii	Bacteria;Terrabacteria group;Firmicutes	UMB3442	SAMN12797025	PRJNA316969	GCA_008726585.1	Contig	1.72081	34.2		VYVY01	78	1529	2019-09-28T00:00:00Z	ftp://ftp.ncbi.nlm.nih.gov/genomes/all/GCA/008/726/585/GCA_008726585.1_ASM872658v1	ftp://ftp.ncbi.nlm.nih.gov/genomes/all/GCF/008/726/585/GCF_008726585.1_ASM872658v1	GCA_008726585.1_ASM872658v1	USA: Maywood, IL	Urine
Lactobacillus jensenii	Bacteria;Terrabacteria group;Firmicutes	UMB572	SAMN12797001	PRJNA316969	GCA_008727025.1	Contig	1.63228	34.3		VYWT01	89	1434	2019-09-28T00:00:00Z	ftp://ftp.ncbi.nlm.nih.gov/genomes/all/GCA/008/727/025/GCA_008727025.1_ASM872702v1	ftp://ftp.ncbi.nlm.nih.gov/genomes/all/GCF/008/727/025/GCF_008727025.1_ASM872702v1	GCA_008727025.1_ASM872702v1	USA: Maywood, IL	Urine
Lactobacillus jensenii	Bacteria;Terrabacteria group;Firmicutes	UMB246	SAMN12796998	PRJNA316969	GCA_008727085.1	Contig	1.81297	34.4		VYWW01	95	1659	2019-09-28T00:00:00Z	ftp://ftp.ncbi.nlm.nih.gov/genomes/all/GCA/008/727/085/GCA_008727085.1_ASM872708v1	ftp://ftp.ncbi.nlm.nih.gov/genomes/all/GCF/008/727/085/GCF_008727085.1_ASM872708v1	GCA_008727085.1_ASM872708v1	USA: Maywood, IL	Urine
Lactobacillus jensenii	Bacteria;Terrabacteria group;Firmicutes	UMB8489	SAMN12277454	PRJNA316969	GCA_007785935.1	Scaffold	1.65794	34.2		VNFW01	90	1531	2019-07-31T00:00:00Z	ftp://ftp.ncbi.nlm.nih.gov/genomes/all/GCA/007/785/935/GCA_007785935.1_ASM778593v1	ftp://ftp.ncbi.nlm.nih.gov/genomes/all/GCF/007/785/935/GCF_007785935.1_ASM778593v1	GCA_007785935.1_ASM778593v1	USA: Maywood, IL	Urine
Lactobacillus jensenii	Bacteria;Terrabacteria group;Firmicutes	UMB1307	SAMN12277444	PRJNA316969	GCA_007786135.1	Scaffold	1.61068	34.6		VNGG01	79	1459	2019-07-31T00:00:00Z	ftp://ftp.ncbi.nlm.nih.gov/genomes/all/GCA/007/786/135/GCA_007786135.1_ASM778613v1	ftp://ftp.ncbi.nlm.nih.gov/genomes/all/GCF/007/786/135/GCF_007786135.1_ASM778613v1	GCA_007786135.1_ASM778613v1	USA: Maywood, IL	Urine
Lactobacillus jensenii	Bacteria;Terrabacteria group;Firmicutes	UMB639	SAMN12797011	PRJNA316969	GCA_008728115.1	Contig	1.65012	34.2		VYYZ01	107	1492	2019-09-29T00:00:00Z	ftp://ftp.ncbi.nlm.nih.gov/genomes/all/GCA/008/728/115/GCA_008728115.1_ASM872811v1	ftp://ftp.ncbi.nlm.nih.gov/genomes/all/GCF/008/728/115/GCF_008728115.1_ASM872811v1	GCA_008728115.1_ASM872811v1	USA: Maywood, IL	Urine
Lactobacillus jensenii	Bacteria;Terrabacteria group;Firmicutes	UMB1303	SAMN12277445	PRJNA316969	GCA_007786145.1	Scaffold	1.25599	35		VNGF01	80	1125	2019-07-31T00:00:00Z	ftp://ftp.ncbi.nlm.nih.gov/genomes/all/GCA/007/786/145/GCA_007786145.1_ASM778614v1	ftp://ftp.ncbi.nlm.nih.gov/genomes/all/GCF/007/786/145/GCF_007786145.1_ASM778614v1	GCA_007786145.1_ASM778614v1	USA: Maywood, IL	Urine
Lactobacillus jensenii	Bacteria;Terrabacteria group;Firmicutes	UMB0732	SAMN12277459	PRJNA316969	GCA_007785825.1	Contig	1.44409	34.7		VNFR01	254	1325	2019-07-31T00:00:00Z	ftp://ftp.ncbi.nlm.nih.gov/genomes/all/GCA/007/785/825/GCA_007785825.1_ASM778582v1	ftp://ftp.ncbi.nlm.nih.gov/genomes/all/GCF/007/785/825/GCF_007785825.1_ASM778582v1	GCA_007785825.1_ASM778582v1	USA: Maywood, IL	Urine
Lactobacillus jensenii	Bacteria;Terrabacteria group;Firmicutes	27-2-CHN	SAMN02463727	PRJNA37953	GCA_000161895.2	Scaffold	1.63946	34.1		ACOF02	4	1481	2009-08-24T00:00:00Z	ftp://ftp.ncbi.nlm.nih.gov/genomes/all/GCA/000/161/895/GCA_000161895.2_Lacto_jen_27-2-CHN_V2	ftp://ftp.ncbi.nlm.nih.gov/genomes/all/GCF/000/161/895/GCF_000161895.2_Lacto_jen_27-2-CHN_V2	GCA_000161895.2_Lacto_jen_27-2-CHN_V2	Human microbiome project	Vaginal
Lactobacillus jensenii	Bacteria;Terrabacteria group;Firmicutes	115-3-CHN	SAMN02463747	PRJNA38645	GCA_000162435.1	Scaffold	1.64866	34.3		ACQN01	18	1469	2009-10-01T00:00:00Z	ftp://ftp.ncbi.nlm.nih.gov/genomes/all/GCA/000/162/435/GCA_000162435.1_ASM16243v1	ftp://ftp.ncbi.nlm.nih.gov/genomes/all/GCF/000/162/435/GCF_000162435.1_ASM16243v1	GCA_000162435.1_ASM16243v1	Human microbiome project	Vaginal
Lactobacillus jensenii	Bacteria;Terrabacteria group;Firmicutes	269-3	SAMN00001905	PRJNA34097	GCA_000175035.1	Contig	1.68827	34.4		ACOY01	57	1520	2009-06-03T00:00:00Z	ftp://ftp.ncbi.nlm.nih.gov/genomes/all/GCA/000/175/035/GCA_000175035.1_ASM17503v1	ftp://ftp.ncbi.nlm.nih.gov/genomes/all/GCF/000/175/035/GCF_000175035.1_ASM17503v1	GCA_000175035.1_ASM17503v1	Human microbiome project	Vaginal
Lactobacillus jensenii	Bacteria;Terrabacteria group;Firmicutes	SJ-7A-US	SAMN02463744	PRJNA38515	GCA_000162335.1	Scaffold	1.72275	34.6		ACQD01	17	1583	2009-10-01T00:00:00Z	ftp://ftp.ncbi.nlm.nih.gov/genomes/all/GCA/000/162/335/GCA_000162335.1_ASM16233v1	ftp://ftp.ncbi.nlm.nih.gov/genomes/all/GCF/000/162/335/GCF_000162335.1_ASM16233v1	GCA_000162335.1_ASM16233v1	Human microbiome project	Vaginal
Lactobacillus jensenii	Bacteria;Terrabacteria group;Firmicutes	UMB8354	SAMN12277462	PRJNA316969	GCA_007786225.1	Scaffold	1.3355	34.6		VNFO01	526	1412	2019-07-31T00:00:00Z	ftp://ftp.ncbi.nlm.nih.gov/genomes/all/GCA/007/786/225/GCA_007786225.1_ASM778622v1		GCA_007786225.1_ASM778622v1	USA: Maywood, IL	Urine
Lactobacillus jensenii	Bacteria;Terrabacteria group;Firmicutes	UMB7846	SAMN12277461	PRJNA316969	GCA_007786055.1	Scaffold	1.51784	34.9		VNFP01	626	1688	2019-07-31T00:00:00Z	ftp://ftp.ncbi.nlm.nih.gov/genomes/all/GCA/007/786/055/GCA_007786055.1_ASM778605v1		GCA_007786055.1_ASM778605v1	USA: Maywood, IL	Urine
Lactobacillus jensenii	Bacteria;Terrabacteria group;Firmicutes	1153	SAMN02463685	PRJNA31205	GCA_000155915.2	Scaffold	1.74622	34.4		ABWG02	1	1347	2008-10-14T00:00:00Z	ftp://ftp.ncbi.nlm.nih.gov/genomes/all/GCA/000/155/915/GCA_000155915.2_Lacto_jensenii_1153_V2	ftp://ftp.ncbi.nlm.nih.gov/genomes/all/GCF/000/155/915/GCF_000155915.2_Lacto_jensenii_1153_V2	GCA_000155915.2_Lacto_jensenii_1153_V2	Human microbiome project	Vaginal

## Sheet: L_gasseri_Dataset
Additional file 1-sheet-4: Details on dataset of Lactobacillus gasseri genome sequences used in this study
Organism Name	Organism Groups	Strain	BioSample	BioProject	Assembly	Level	Size(Mb)	GC%	Replicons	WGS	Scaffolds	CDS	Release Date	GenBank FTP	RefSeq FTP	Sequence-ID	Country	Source
Lactobacillus gasseri	Bacteria;Terrabacteria group;Firmicutes	UMB0056	SAMN07511417	PRJNA316969	GCA_002884735.1	Contig	1.90692	34.8		PNGR01	7	1699	2018-01-10T00:00:00Z	ftp://ftp.ncbi.nlm.nih.gov/genomes/all/GCA/002/884/735/GCA_002884735.1_ASM288473v1	ftp://ftp.ncbi.nlm.nih.gov/genomes/all/GCF/002/884/735/GCF_002884735.1_ASM288473v1	GCA_002884735.1_ASM288473v1	USA: Maywood, IL	Urine
Lactobacillus gasseri	Bacteria;Terrabacteria group;Firmicutes	UMB0099	SAMN08193696	PRJNA316969	GCA_002863455.1	Contig	1.94582	35		PKKC01	14	1783	2017-12-28T00:00:00Z	ftp://ftp.ncbi.nlm.nih.gov/genomes/all/GCA/002/863/455/GCA_002863455.1_ASM286345v1	ftp://ftp.ncbi.nlm.nih.gov/genomes/all/GCF/002/863/455/GCF_002863455.1_ASM286345v1	GCA_002863455.1_ASM286345v1	USA: Maywood, IL	Urine
Lactobacillus gasseri	Bacteria;Terrabacteria group;Firmicutes	S1 5006-2	SAMN18321902	PRJNA684628	GCA_017565825.1	Contig	1.79108	34.9		JAGEKM01	16	1633	2021-03-22T00:00:00Z	ftp://ftp.ncbi.nlm.nih.gov/genomes/all/GCA/017/565/825/GCA_017565825.1_ASM1756582v1	ftp://ftp.ncbi.nlm.nih.gov/genomes/all/GCF/017/565/825/GCF_017565825.1_ASM1756582v1	GCA_017565825.1_ASM1756582v1	USA: Durham, NC	Urine
Lactobacillus gasseri	Bacteria;Terrabacteria group;Firmicutes	UMB3077	SAMN12277448	PRJNA316969	GCA_007786195.1	Scaffold	1.92016	34.7		VNGC01	10	1717	2019-07-31T00:00:00Z	ftp://ftp.ncbi.nlm.nih.gov/genomes/all/GCA/007/786/195/GCA_007786195.1_ASM778619v1	ftp://ftp.ncbi.nlm.nih.gov/genomes/all/GCF/007/786/195/GCF_007786195.1_ASM778619v1	GCA_007786195.1_ASM778619v1	USA: Maywood, IL	Urine
Lactobacillus gasseri	Bacteria;Terrabacteria group;Firmicutes	SJ-9E-US	SAMN02463838	PRJNA42535	GCA_000176995.2	Scaffold	1.78446	34.9		ADDU01	8	1623	2010-07-08T00:00:00Z	ftp://ftp.ncbi.nlm.nih.gov/genomes/all/GCA/000/176/995/GCA_000176995.2_ASM17699v2	ftp://ftp.ncbi.nlm.nih.gov/genomes/all/GCF/000/176/995/GCF_000176995.2_ASM17699v2	GCA_000176995.2_ASM17699v2	Borad Institute,Human genome prpject	Vaginal
Lactobacillus gasseri	Bacteria;Terrabacteria group;Firmicutes	SV-16A-US	SAMN02463842	PRJNA42543	GCA_000177035.2	Scaffold	2.00174	34.9		ADDY01	10	1874	2010-07-08T00:00:00Z	ftp://ftp.ncbi.nlm.nih.gov/genomes/all/GCA/000/177/035/GCA_000177035.2_ASM17703v2	ftp://ftp.ncbi.nlm.nih.gov/genomes/all/GCF/000/177/035/GCF_000177035.2_ASM17703v2	GCA_000177035.2_ASM17703v2	Human microbiome project	Vaginal
Lactobacillus gasseri	Bacteria;Terrabacteria group;Firmicutes	MV-22	SAMN02463684	PRJNA31203	GCA_000155935.2	Scaffold	1.93044	35		ABWH02	2	1626	2008-10-14T00:00:00Z	ftp://ftp.ncbi.nlm.nih.gov/genomes/all/GCA/000/155/935/GCA_000155935.2_Lacto_gasseri_MV-22_V2	ftp://ftp.ncbi.nlm.nih.gov/genomes/all/GCF/000/155/935/GCF_000155935.2_Lacto_gasseri_MV-22_V2	GCA_000155935.2_Lacto_gasseri_MV-22_V2	Human microbiome project (Broad Institute)	Vaginal
Lactobacillus gasseri	Bacteria;Terrabacteria group;Firmicutes	UMB0607	SAMN12277452	PRJNA316969	GCA_007785995.1	Scaffold	1.88645	34.9		VNFY01	52	1715	2019-07-31T00:00:00Z	ftp://ftp.ncbi.nlm.nih.gov/genomes/all/GCA/007/785/995/GCA_007785995.1_ASM778599v1	ftp://ftp.ncbi.nlm.nih.gov/genomes/all/GCF/007/785/995/GCF_007785995.1_ASM778599v1	GCA_007785995.1_ASM778599v1	USA: Maywood, IL	Urine
Lactobacillus gasseri	Bacteria;Terrabacteria group;Firmicutes	BC12	SAMN13648683	PRJNA596963	GCA_014654855.1	Contig	2.02032	34.7		WUBU01	48	1842	2020-09-18T00:00:00Z	ftp://ftp.ncbi.nlm.nih.gov/genomes/all/GCA/014/654/855/GCA_014654855.1_ASM1465485v1	ftp://ftp.ncbi.nlm.nih.gov/genomes/all/GCF/014/654/855/GCF_014654855.1_ASM1465485v1	GCA_014654855.1_ASM1465485v1	Italy: Bologna	Vaginal
Lactobacillus gasseri	Bacteria;Terrabacteria group;Firmicutes	UMB0670	SAMN08193697	PRJNA316969	GCA_002863445.1	Scaffold	1.93217	34.9		PKKB01	52	1762	2017-12-28T00:00:00Z	ftp://ftp.ncbi.nlm.nih.gov/genomes/all/GCA/002/863/445/GCA_002863445.1_ASM286344v1	ftp://ftp.ncbi.nlm.nih.gov/genomes/all/GCF/002/863/445/GCF_002863445.1_ASM286344v1	GCA_002863445.1_ASM286344v1	USA: Maywood, IL	Urine
Lactobacillus gasseri	Bacteria;Terrabacteria group;Firmicutes	UMB0045b	SAMN07580855	PRJNA316969	GCA_002940965.1	Contig	1.91255	34.9		PNFW01	59	1751	2018-01-10T00:00:00Z	ftp://ftp.ncbi.nlm.nih.gov/genomes/all/GCA/002/940/965/GCA_002940965.1_ASM294096v1	ftp://ftp.ncbi.nlm.nih.gov/genomes/all/GCF/002/940/965/GCF_002940965.1_ASM294096v1	GCA_002940965.1_ASM294096v1	USA: Maywood, IL	Urine
Lactobacillus gasseri	Bacteria;Terrabacteria group;Firmicutes	UMB0045	SAMN08193698	PRJNA316969	GCA_002863425.1	Contig	1.91357	34.9		PKKA01	59	1753	2017-12-28T00:00:00Z	ftp://ftp.ncbi.nlm.nih.gov/genomes/all/GCA/002/863/425/GCA_002863425.1_ASM286342v1	ftp://ftp.ncbi.nlm.nih.gov/genomes/all/GCF/002/863/425/GCF_002863425.1_ASM286342v1	GCA_002863425.1_ASM286342v1	USA: Maywood, IL	Urine
Lactobacillus gasseri	Bacteria;Terrabacteria group;Firmicutes	202-4	SAMN00002206	PRJNA36379	GCA_000175055.1	Contig	1.82025	34.9		ACOZ01	70	1645	2009-06-03T00:00:00Z	ftp://ftp.ncbi.nlm.nih.gov/genomes/all/GCA/000/175/055/GCA_000175055.1_ASM17505v1	ftp://ftp.ncbi.nlm.nih.gov/genomes/all/GCF/000/175/055/GCF_000175055.1_ASM17505v1	GCA_000175055.1_ASM17505v1	Human Genome project(J. Craig Venter Institute)	Vaginal
Lactobacillus gasseri	Bacteria;Terrabacteria group;Firmicutes	PSS7772D	SAMN03854352	PRJNA272102	GCA_001546525.1	Scaffold	1.91445	34.9		LRQD01	64	1772	2016-02-02T00:00:00Z	ftp://ftp.ncbi.nlm.nih.gov/genomes/all/GCA/001/546/525/GCA_001546525.1_ASM154652v1	ftp://ftp.ncbi.nlm.nih.gov/genomes/all/GCF/001/546/525/GCF_001546525.1_ASM154652v1	GCA_001546525.1_ASM154652v1	Human microbiome project	Urine
Lactobacillus gasseri	Bacteria;Terrabacteria group;Firmicutes	UMB2965	SAMN12277457	PRJNA316969	GCA_007785975.1	Contig	1.80536	34.8		VNFT01	180	1646	2019-07-31T00:00:00Z	ftp://ftp.ncbi.nlm.nih.gov/genomes/all/GCA/007/785/975/GCA_007785975.1_ASM778597v1	ftp://ftp.ncbi.nlm.nih.gov/genomes/all/GCF/007/785/975/GCF_007785975.1_ASM778597v1	GCA_007785975.1_ASM778597v1	USA: Maywood, IL	Urine
Lactobacillus gasseri	Bacteria;Terrabacteria group;Firmicutes	UMB4205	SAMN12277458	PRJNA316969	GCA_007786065.1	Contig	1.54228	35.3		VNFS01	250	1381	2019-07-31T00:00:00Z	ftp://ftp.ncbi.nlm.nih.gov/genomes/all/GCA/007/786/065/GCA_007786065.1_ASM778606v1	ftp://ftp.ncbi.nlm.nih.gov/genomes/all/GCF/007/786/065/GCF_007786065.1_ASM778606v1	GCA_007786065.1_ASM778606v1	USA: Maywood, IL	Urine
Lactobacillus gasseri	Bacteria;Terrabacteria group;Firmicutes	UMB1196	SAMN12277456	PRJNA316969	GCA_007785965.1	Contig	1.53581	35.6		VNFU01	328	1449	2019-07-31T00:00:00Z	ftp://ftp.ncbi.nlm.nih.gov/genomes/all/GCA/007/785/965/GCA_007785965.1_ASM778596v1	ftp://ftp.ncbi.nlm.nih.gov/genomes/all/GCF/007/785/965/GCF_007785965.1_ASM778596v1	GCA_007785965.1_ASM778596v1	USA: Maywood, IL	Urine
Lactobacillus gasseri	Bacteria;Terrabacteria group;Firmicutes	503	SAMN13738759	PRJNA599086	GCA_009857935.1	Contig	2.09624	34.9		WWFD01	5	1547	2020-01-12T00:00:00Z	ftp://ftp.ncbi.nlm.nih.gov/genomes/all/GCA/009/857/935/GCA_009857935.1_ASM985793v1		GCA_009857935.1_ASM985793v1	South Korea	Vaginal
Lactobacillus gasseri	Bacteria;Terrabacteria group;Firmicutes	2016	SAMN02470136	PRJNA208361	GCA_000439915.1	Contig	1.87952	35.3		AUUE01	29	1685	2013-07-25T00:00:00Z	ftp://ftp.ncbi.nlm.nih.gov/genomes/all/GCA/000/439/915/GCA_000439915.1_L.gasseri_2016_V1	ftp://ftp.ncbi.nlm.nih.gov/genomes/all/GCF/000/439/915/GCF_000439915.1_L.gasseri_2016_V1	GCA_000439915.1_L.gasseri_2016_V1	South Korea	Vaginal
Lactobacillus gasseri	Bacteria;Terrabacteria group;Firmicutes	224-1	SAMN00009758	PRJNA40683	GCA_000177415.1	Contig	2.00552	35		ADFT01	37	2252	2009-12-30T00:00:00Z	ftp://ftp.ncbi.nlm.nih.gov/genomes/all/GCA/000/177/415/GCA_000177415.1_ASM17741v1	ftp://ftp.ncbi.nlm.nih.gov/genomes/all/GCF/000/177/415/GCF_000177415.1_ASM17741v1	GCA_000177415.1_ASM17741v1	Human microbiome project	Vaginal
Lactobacillus gasseri	Bacteria;Terrabacteria group;Firmicutes	UMB1399	SAMN12277447	PRJNA316969	GCA_007826985.1	Scaffold	1.04194	36.3		VNGD01	224	978	2019-07-31T00:00:00Z	ftp://ftp.ncbi.nlm.nih.gov/genomes/all/GCA/007/826/985/GCA_007826985.1_ASM782698v1		GCA_007826985.1_ASM782698v1	USA: Maywood, IL	Urine

## Sheet: L_crispatus_Pangenome
Additional file 1-sheet-5: Details on pangenome profile of Lactobacillus crispatus
Gene	Non-unique Gene name	Annotation	No. isolates		No. sequences	Avg sequences per isolate	Genome Fragment	Order within Fragment	Accessory Fragment	Accessory Order with Fragment	QC	Min group size nuc	Max group size nuc	Avg group size nuc	Prokka_on_data_100__gff_307_GCF_001541385.1_ASM154138v1.GFF3	Prokka_on_data_101__gff_320_GCF_001541405.1_ASM154140v1.GFF3	Prokka_on_data_102__gff_333_GCF_001541505.1_ASM154150v1.GFF3	Prokka_on_data_103__gff_346_GCF_001541515.1_ASM154151v1.GFF3	Prokka_on_data_104__gff_359_GCF_001541535.1_ASM154153v1.GFF3	Prokka_on_data_105__gff_372_GCF_001541585.1_ASM154158v1.GFF3	Prokka_on_data_106__gff_385_GCF_001546015.1_ASM154601v1.GFF3	Prokka_on_data_107__gff_398_GCF_001546025.1_ASM154602v1.GFF3	Prokka_on_data_108__gff_411_GCF_001563615.1_ASM156361v1.GFF3	Prokka_on_data_109__gff_424_GCF_001700475.1_ASM170047v1.GFF3	Prokka_on_data_111__gff_450_GCF_002861765.1_ASM286176v1.GFF3	Prokka_on_data_112__gff_463_GCF_002861775.1_ASM286177v1.GFF3	Prokka_on_data_113__gff_476_GCF_002861805.1_ASM286180v1.GFF3	Prokka_on_data_114__gff_489_GCF_002861815.1_ASM286181v1.GFF3	Prokka_on_data_115__gff_502_GCF_002863245.1_ASM286324v1.GFF3	Prokka_on_data_116__gff_515_GCF_002863485.1_ASM286348v1.GFF3	Prokka_on_data_117__gff_528_GCF_002863505.1_ASM286350v1.GFF3	Prokka_on_data_118__gff_541_GCF_003795065.1_ASM379506v1.GFF3	Prokka_on_data_119__gff_554_GCF_003971565.1_ASM397156v1.GFF3	Prokka_on_data_120__gff_567_GCF_004103355.1_ASM410335v1.GFF3	Prokka_on_data_121__gff_580_GCF_004361075.1_ASM436107v1.GFF3	Prokka_on_data_122__gff_593_GCF_004361095.1_ASM436109v1.GFF3	Prokka_on_data_123__gff_606_GCF_004361115.1_ASM436111v1.GFF3	Prokka_on_data_124__gff_619_GCF_004361125.1_ASM436112v1.GFF3	Prokka_on_data_125__gff_632_GCF_004361175.1_ASM436117v1.GFF3	Prokka_on_data_126__gff_645_GCF_004361185.1_ASM436118v1.GFF3	Prokka_on_data_127__gff_658_GCF_004361195.1_ASM436119v1.GFF3	Prokka_on_data_128__gff_671_GCF_004361205.1_ASM436120v1.GFF3	Prokka_on_data_129__gff_684_GCF_004361215.1_ASM436121v1.GFF3	Prokka_on_data_130__gff_697_GCF_004361245.1_ASM436124v1.GFF3	Prokka_on_data_131__gff_710_GCF_004361265.1_ASM436126v1.GFF3	Prokka_on_data_132__gff_723_GCF_004361295.1_ASM436129v1.GFF3	Prokka_on_data_133__gff_736_GCF_004361315.1_ASM436131v1.GFF3	Prokka_on_data_134__gff_749_GCF_004361345.1_ASM436134v1.GFF3	Prokka_on_data_135__gff_762_GCF_004361355.1_ASM436135v1.GFF3
rpmD		50S ribosomal protein L30	82		82	1	1	9810				185	185	185	GCF_001541385.1_ASM154138v1_00192	GCF_001541405.1_ASM154140v1_01456	GCF_001541505.1_ASM154150v1_00353	GCF_001541515.1_ASM154151v1_01705	GCF_001541535.1_ASM154153v1_01013	GCF_001541585.1_ASM154158v1_02084	GCF_001546015.1_ASM154601v1_01039	GCF_001546025.1_ASM154602v1_02055	GCF_001563615.1_ASM156361v1_00480	GCF_001700475.1_ASM170047v1_01296	GCF_002861765.1_ASM286176v1_00810	GCF_002861775.1_ASM286177v1_01004	GCF_002861805.1_ASM286180v1_01452	GCF_002861815.1_ASM286181v1_00732	GCF_002863245.1_ASM286324v1_01976	GCF_002863485.1_ASM286348v1_01165	GCF_002863505.1_ASM286350v1_01071	GCF_003795065.1_ASM379506v1_01110	GCF_003971565.1_ASM397156v1_00338	GCF_004103355.1_ASM410335v1_01526	GCF_004361075.1_ASM436107v1_01236	GCF_004361095.1_ASM436109v1_01291	GCF_004361115.1_ASM436111v1_01066	GCF_004361125.1_ASM436112v1_01261	GCF_004361175.1_ASM436117v1_01264	GCF_004361185.1_ASM436118v1_01275	GCF_004361195.1_ASM436119v1_01417	GCF_004361205.1_ASM436120v1_01071	GCF_004361215.1_ASM436121v1_01210	GCF_004361245.1_ASM436124v1_00991	GCF_004361265.1_ASM436126v1_01223	GCF_004361295.1_ASM436129v1_01267	GCF_004361315.1_ASM436131v1_01126	GCF_004361345.1_ASM436134v1_01585	GCF_004361355.1_ASM436135v1_01580
yjbM		GTP pyrophosphokinase YjbM	82		82	1	1	7077				632	632	632	GCF_001541385.1_ASM154138v1_01868	GCF_001541405.1_ASM154140v1_00348	GCF_001541505.1_ASM154150v1_01348	GCF_001541515.1_ASM154151v1_01307	GCF_001541535.1_ASM154153v1_01661	GCF_001541585.1_ASM154158v1_00379	GCF_001546015.1_ASM154601v1_00526	GCF_001546025.1_ASM154602v1_02138	GCF_001563615.1_ASM156361v1_00177	GCF_001700475.1_ASM170047v1_00980	GCF_002861765.1_ASM286176v1_02052	GCF_002861775.1_ASM286177v1_01833	GCF_002861805.1_ASM286180v1_00113	GCF_002861815.1_ASM286181v1_01575	GCF_002863245.1_ASM286324v1_00697	GCF_002863485.1_ASM286348v1_01056	GCF_002863505.1_ASM286350v1_00055	GCF_003795065.1_ASM379506v1_00081	GCF_003971565.1_ASM397156v1_01894	GCF_004103355.1_ASM410335v1_00029	GCF_004361075.1_ASM436107v1_01696	GCF_004361095.1_ASM436109v1_01821	GCF_004361115.1_ASM436111v1_01677	GCF_004361125.1_ASM436112v1_01749	GCF_004361175.1_ASM436117v1_01721	GCF_004361185.1_ASM436118v1_01755	GCF_004361195.1_ASM436119v1_02010	GCF_004361205.1_ASM436120v1_01683	GCF_004361215.1_ASM436121v1_01848	GCF_004361245.1_ASM436124v1_01591	GCF_004361265.1_ASM436126v1_01726	GCF_004361295.1_ASM436129v1_01672	GCF_004361315.1_ASM436131v1_01728	GCF_004361345.1_ASM436134v1_02198	GCF_004361355.1_ASM436135v1_02023
rpmC		50S ribosomal protein L29	82		82	1	1	9800				197	197	197	GCF_001541385.1_ASM154138v1_00182	GCF_001541405.1_ASM154140v1_01466	GCF_001541505.1_ASM154150v1_00363	GCF_001541515.1_ASM154151v1_01695	GCF_001541535.1_ASM154153v1_01003	GCF_001541585.1_ASM154158v1_02094	GCF_001546015.1_ASM154601v1_01049	GCF_001546025.1_ASM154602v1_02045	GCF_001563615.1_ASM156361v1_00490	GCF_001700475.1_ASM170047v1_01306	GCF_002861765.1_ASM286176v1_00800	GCF_002861775.1_ASM286177v1_01014	GCF_002861805.1_ASM286180v1_01442	GCF_002861815.1_ASM286181v1_00742	GCF_002863245.1_ASM286324v1_01986	GCF_002863485.1_ASM286348v1_01155	GCF_002863505.1_ASM286350v1_01061	GCF_003795065.1_ASM379506v1_01100	GCF_003971565.1_ASM397156v1_00328	GCF_004103355.1_ASM410335v1_01516	GCF_004361075.1_ASM436107v1_01226	GCF_004361095.1_ASM436109v1_01281	GCF_004361115.1_ASM436111v1_01056	GCF_004361125.1_ASM436112v1_01251	GCF_004361175.1_ASM436117v1_01254	GCF_004361185.1_ASM436118v1_01265	GCF_004361195.1_ASM436119v1_01407	GCF_004361205.1_ASM436120v1_01061	GCF_004361215.1_ASM436121v1_01200	GCF_004361245.1_ASM436124v1_00981	GCF_004361265.1_ASM436126v1_01213	GCF_004361295.1_ASM436129v1_01257	GCF_004361315.1_ASM436131v1_01116	GCF_004361345.1_ASM436134v1_01575	GCF_004361355.1_ASM436135v1_01570
rpsL		30S ribosomal protein S12	82		82	1	1	9788				407	407	407	GCF_001541385.1_ASM154138v1_00170	GCF_001541405.1_ASM154140v1_01478	GCF_001541505.1_ASM154150v1_02044	GCF_001541515.1_ASM154151v1_01683	GCF_001541535.1_ASM154153v1_00991	GCF_001541585.1_ASM154158v1_02106	GCF_001546015.1_ASM154601v1_01061	GCF_001546025.1_ASM154602v1_01196	GCF_001563615.1_ASM156361v1_00502	GCF_001700475.1_ASM170047v1_01318	GCF_002861765.1_ASM286176v1_01336	GCF_002861775.1_ASM286177v1_01541	GCF_002861805.1_ASM286180v1_01430	GCF_002861815.1_ASM286181v1_00754	GCF_002863245.1_ASM286324v1_01998	GCF_002863485.1_ASM286348v1_00958	GCF_002863505.1_ASM286350v1_01681	GCF_003795065.1_ASM379506v1_01088	GCF_003971565.1_ASM397156v1_00315	GCF_004103355.1_ASM410335v1_01504	GCF_004361075.1_ASM436107v1_01201	GCF_004361095.1_ASM436109v1_01244	GCF_004361115.1_ASM436111v1_01042	GCF_004361125.1_ASM436112v1_01237	GCF_004361175.1_ASM436117v1_01233	GCF_004361185.1_ASM436118v1_01248	GCF_004361195.1_ASM436119v1_01376	GCF_004361205.1_ASM436120v1_01037	GCF_004361215.1_ASM436121v1_01186	GCF_004361245.1_ASM436124v1_00948	GCF_004361265.1_ASM436126v1_01200	GCF_004361295.1_ASM436129v1_01242	GCF_004361315.1_ASM436131v1_01100	GCF_004361345.1_ASM436134v1_01540	GCF_004361355.1_ASM436135v1_01544
groS		10 kDa chaperonin	82		82	1	1	9099				284	284	284	GCF_001541385.1_ASM154138v1_00559	GCF_001541405.1_ASM154140v1_00847	GCF_001541505.1_ASM154150v1_01255	GCF_001541515.1_ASM154151v1_00022	GCF_001541535.1_ASM154153v1_01907	GCF_001541585.1_ASM154158v1_01241	GCF_001546015.1_ASM154601v1_00882	GCF_001546025.1_ASM154602v1_00295	GCF_001563615.1_ASM156361v1_00294	GCF_001700475.1_ASM170047v1_00286	GCF_002861765.1_ASM286176v1_00447	GCF_002861775.1_ASM286177v1_00762	GCF_002861805.1_ASM286180v1_01585	GCF_002861815.1_ASM286181v1_01622	GCF_002863245.1_ASM286324v1_00243	GCF_002863485.1_ASM286348v1_00801	GCF_002863505.1_ASM286350v1_00681	GCF_003795065.1_ASM379506v1_01223	GCF_003971565.1_ASM397156v1_00449	GCF_004103355.1_ASM410335v1_01897	GCF_004361075.1_ASM436107v1_01357	GCF_004361095.1_ASM436109v1_01438	GCF_004361115.1_ASM436111v1_01230	GCF_004361125.1_ASM436112v1_01390	GCF_004361175.1_ASM436117v1_01369	GCF_004361185.1_ASM436118v1_01428	GCF_004361195.1_ASM436119v1_01611	GCF_004361205.1_ASM436120v1_01201	GCF_004361215.1_ASM436121v1_01348	GCF_004361245.1_ASM436124v1_01182	GCF_004361265.1_ASM436126v1_01362	GCF_004361295.1_ASM436129v1_01354	GCF_004361315.1_ASM436131v1_01271	GCF_004361345.1_ASM436134v1_01795	GCF_004361355.1_ASM436135v1_01710
rpmI		50S ribosomal protein L35	82		82	1	1	7594				200	200	200	GCF_001541385.1_ASM154138v1_01442	GCF_001541405.1_ASM154140v1_01493	GCF_001541505.1_ASM154150v1_00487	GCF_001541515.1_ASM154151v1_01037	GCF_001541535.1_ASM154153v1_02072	GCF_001541585.1_ASM154158v1_00044	GCF_001546015.1_ASM154601v1_01651	GCF_001546025.1_ASM154602v1_01400	GCF_001563615.1_ASM156361v1_02107	GCF_001700475.1_ASM170047v1_01580	GCF_002861765.1_ASM286176v1_01111	GCF_002861775.1_ASM286177v1_00890	GCF_002861805.1_ASM286180v1_00907	GCF_002861815.1_ASM286181v1_00990	GCF_002863245.1_ASM286324v1_01869	GCF_002863485.1_ASM286348v1_00753	GCF_002863505.1_ASM286350v1_00330	GCF_003795065.1_ASM379506v1_01455	GCF_003971565.1_ASM397156v1_00673	GCF_004103355.1_ASM410335v1_00262	GCF_004361075.1_ASM436107v1_00371	GCF_004361095.1_ASM436109v1_00504	GCF_004361115.1_ASM436111v1_00391	GCF_004361125.1_ASM436112v1_00442	GCF_004361175.1_ASM436117v1_00415	GCF_004361185.1_ASM436118v1_00369	GCF_004361195.1_ASM436119v1_00423	GCF_004361205.1_ASM436120v1_00380	GCF_004361215.1_ASM436121v1_00498	GCF_004361245.1_ASM436124v1_00156	GCF_004361265.1_ASM436126v1_00431	GCF_004361295.1_ASM436129v1_00405	GCF_004361315.1_ASM436131v1_00362	GCF_004361345.1_ASM436134v1_00494	GCF_004361355.1_ASM436135v1_00648
hslV		ATP-dependent protease subunit HslV	82		82	1	1	10290				524	524	524	GCF_001541385.1_ASM154138v1_02021	GCF_001541405.1_ASM154140v1_01410	GCF_001541505.1_ASM154150v1_01489	GCF_001541515.1_ASM154151v1_00251	GCF_001541535.1_ASM154153v1_01424	GCF_001541585.1_ASM154158v1_00026	GCF_001546015.1_ASM154601v1_00960	GCF_001546025.1_ASM154602v1_00232	GCF_001563615.1_ASM156361v1_01715	GCF_001700475.1_ASM170047v1_02133	GCF_002861765.1_ASM286176v1_01083	GCF_002861775.1_ASM286177v1_01328	GCF_002861805.1_ASM286180v1_00650	GCF_002861815.1_ASM286181v1_01125	GCF_002863245.1_ASM286324v1_01687	GCF_002863485.1_ASM286348v1_00695	GCF_002863505.1_ASM286350v1_01276	GCF_003795065.1_ASM379506v1_01985	GCF_003971565.1_ASM397156v1_01141	GCF_004103355.1_ASM410335v1_02305	GCF_004361075.1_ASM436107v1_02305	GCF_004361095.1_ASM436109v1_02441	GCF_004361115.1_ASM436111v1_02200	GCF_004361125.1_ASM436112v1_02170	GCF_004361175.1_ASM436117v1_02314	GCF_004361185.1_ASM436118v1_02316	GCF_004361195.1_ASM436119v1_02559	GCF_004361205.1_ASM436120v1_02238	GCF_004361215.1_ASM436121v1_02441	GCF_004361245.1_ASM436124v1_02124	GCF_004361265.1_ASM436126v1_02142	GCF_004361295.1_ASM436129v1_02117	GCF_004361315.1_ASM436131v1_02263	GCF_004361345.1_ASM436134v1_00065	GCF_004361355.1_ASM436135v1_00186
group_11942		putative transcriptional regulatory protein	82		82	1	1	6961				728	728	728	GCF_001541385.1_ASM154138v1_01948	GCF_001541405.1_ASM154140v1_00189	GCF_001541505.1_ASM154150v1_00207	GCF_001541515.1_ASM154151v1_00880	GCF_001541535.1_ASM154153v1_01171	GCF_001541585.1_ASM154158v1_01910	GCF_001546015.1_ASM154601v1_01747	GCF_001546025.1_ASM154602v1_01590	GCF_001563615.1_ASM156361v1_02198	GCF_001700475.1_ASM170047v1_00432	GCF_002861765.1_ASM286176v1_01220	GCF_002861775.1_ASM286177v1_01764	GCF_002861805.1_ASM286180v1_00027	GCF_002861815.1_ASM286181v1_00621	GCF_002863245.1_ASM286324v1_00617	GCF_002863485.1_ASM286348v1_02098	GCF_002863505.1_ASM286350v1_00902	GCF_003795065.1_ASM379506v1_02407	GCF_003971565.1_ASM397156v1_01799	GCF_004103355.1_ASM410335v1_01119	GCF_004361075.1_ASM436107v1_01788	GCF_004361095.1_ASM436109v1_01929	GCF_004361115.1_ASM436111v1_01803	GCF_004361125.1_ASM436112v1_01862	GCF_004361175.1_ASM436117v1_01851	GCF_004361185.1_ASM436118v1_01872	GCF_004361195.1_ASM436119v1_02094	GCF_004361205.1_ASM436120v1_01785	GCF_004361215.1_ASM436121v1_01953	GCF_004361245.1_ASM436124v1_01685	GCF_004361265.1_ASM436126v1_01831	GCF_004361295.1_ASM436129v1_01763	GCF_004361315.1_ASM436131v1_01854	GCF_004361345.1_ASM436134v1_02320	GCF_004361355.1_ASM436135v1_02231
rplT		50S ribosomal protein L20	82		82	1	1	7595				356	356	356	GCF_001541385.1_ASM154138v1_01441	GCF_001541405.1_ASM154140v1_01494	GCF_001541505.1_ASM154150v1_00488	GCF_001541515.1_ASM154151v1_01036	GCF_001541535.1_ASM154153v1_02071	GCF_001541585.1_ASM154158v1_00045	GCF_001546015.1_ASM154601v1_01652	GCF_001546025.1_ASM154602v1_01401	GCF_001563615.1_ASM156361v1_02108	GCF_001700475.1_ASM170047v1_01581	GCF_002861765.1_ASM286176v1_01112	GCF_002861775.1_ASM286177v1_00891	GCF_002861805.1_ASM286180v1_00906	GCF_002861815.1_ASM286181v1_00989	GCF_002863245.1_ASM286324v1_01868	GCF_002863485.1_ASM286348v1_00752	GCF_002863505.1_ASM286350v1_00331	GCF_003795065.1_ASM379506v1_01456	GCF_003971565.1_ASM397156v1_00674	GCF_004103355.1_ASM410335v1_00263	GCF_004361075.1_ASM436107v1_00370	GCF_004361095.1_ASM436109v1_00503	GCF_004361115.1_ASM436111v1_00390	GCF_004361125.1_ASM436112v1_00441	GCF_004361175.1_ASM436117v1_00414	GCF_004361185.1_ASM436118v1_00368	GCF_004361195.1_ASM436119v1_00422	GCF_004361205.1_ASM436120v1_00379	GCF_004361215.1_ASM436121v1_00497	GCF_004361245.1_ASM436124v1_00155	GCF_004361265.1_ASM436126v1_00430	GCF_004361295.1_ASM436129v1_00404	GCF_004361315.1_ASM436131v1_00363	GCF_004361345.1_ASM436134v1_00493	GCF_004361355.1_ASM436135v1_00647
rplF		50S ribosomal protein L6	82		82	1	1	9807				530	530	530	GCF_001541385.1_ASM154138v1_00189	GCF_001541405.1_ASM154140v1_01459	GCF_001541505.1_ASM154150v1_00356	GCF_001541515.1_ASM154151v1_01702	GCF_001541535.1_ASM154153v1_01010	GCF_001541585.1_ASM154158v1_02087	GCF_001546015.1_ASM154601v1_01042	GCF_001546025.1_ASM154602v1_02052	GCF_001563615.1_ASM156361v1_00483	GCF_001700475.1_ASM170047v1_01299	GCF_002861765.1_ASM286176v1_00807	GCF_002861775.1_ASM286177v1_01007	GCF_002861805.1_ASM286180v1_01449	GCF_002861815.1_ASM286181v1_00735	GCF_002863245.1_ASM286324v1_01979	GCF_002863485.1_ASM286348v1_01162	GCF_002863505.1_ASM286350v1_01068	GCF_003795065.1_ASM379506v1_01107	GCF_003971565.1_ASM397156v1_00335	GCF_004103355.1_ASM410335v1_01523	GCF_004361075.1_ASM436107v1_01233	GCF_004361095.1_ASM436109v1_01288	GCF_004361115.1_ASM436111v1_01063	GCF_004361125.1_ASM436112v1_01258	GCF_004361175.1_ASM436117v1_01261	GCF_004361185.1_ASM436118v1_01272	GCF_004361195.1_ASM436119v1_01414	GCF_004361205.1_ASM436120v1_01068	GCF_004361215.1_ASM436121v1_01207	GCF_004361245.1_ASM436124v1_00988	GCF_004361265.1_ASM436126v1_01220	GCF_004361295.1_ASM436129v1_01264	GCF_004361315.1_ASM436131v1_01123	GCF_004361345.1_ASM436134v1_01582	GCF_004361355.1_ASM436135v1_01577
pyrH		Uridylate kinase	82		82	1	1	817				725	725	725	GCF_001541385.1_ASM154138v1_00513	GCF_001541405.1_ASM154140v1_01101	GCF_001541505.1_ASM154150v1_01694	GCF_001541515.1_ASM154151v1_00449	GCF_001541535.1_ASM154153v1_00099	GCF_001541585.1_ASM154158v1_01757	GCF_001546015.1_ASM154601v1_00125	GCF_001546025.1_ASM154602v1_02289	GCF_001563615.1_ASM156361v1_00923	GCF_001700475.1_ASM170047v1_00220	GCF_002861765.1_ASM286176v1_00105	GCF_002861775.1_ASM286177v1_01907	GCF_002861805.1_ASM286180v1_01247	GCF_002861815.1_ASM286181v1_02235	GCF_002863245.1_ASM286324v1_01384	GCF_002863485.1_ASM286348v1_01670	GCF_002863505.1_ASM286350v1_01998	GCF_003795065.1_ASM379506v1_01716	GCF_003971565.1_ASM397156v1_01447	GCF_004103355.1_ASM410335v1_02098	GCF_004361075.1_ASM436107v1_00087	GCF_004361095.1_ASM436109v1_00207	GCF_004361115.1_ASM436111v1_00149	GCF_004361125.1_ASM436112v1_00153	GCF_004361175.1_ASM436117v1_00169	GCF_004361185.1_ASM436118v1_00134	GCF_004361195.1_ASM436119v1_00160	GCF_004361205.1_ASM436120v1_00146	GCF_004361215.1_ASM436121v1_00209	GCF_004361245.1_ASM436124v1_02357	GCF_004361265.1_ASM436126v1_00143	GCF_004361295.1_ASM436129v1_00151	GCF_004361315.1_ASM436131v1_00130	GCF_004361345.1_ASM436134v1_00275	GCF_004361355.1_ASM436135v1_00396
rplW		50S ribosomal protein L23	82		82	1	1	9794				305	305	305	GCF_001541385.1_ASM154138v1_00176	GCF_001541405.1_ASM154140v1_01472	GCF_001541505.1_ASM154150v1_00369	GCF_001541515.1_ASM154151v1_01689	GCF_001541535.1_ASM154153v1_00997	GCF_001541585.1_ASM154158v1_02100	GCF_001546015.1_ASM154601v1_01055	GCF_001546025.1_ASM154602v1_02039	GCF_001563615.1_ASM156361v1_00496	GCF_001700475.1_ASM170047v1_01312	GCF_002861765.1_ASM286176v1_00794	GCF_002861775.1_ASM286177v1_01020	GCF_002861805.1_ASM286180v1_01436	GCF_002861815.1_ASM286181v1_00748	GCF_002863245.1_ASM286324v1_01992	GCF_002863485.1_ASM286348v1_01149	GCF_002863505.1_ASM286350v1_01055	GCF_003795065.1_ASM379506v1_01094	GCF_003971565.1_ASM397156v1_00322	GCF_004103355.1_ASM410335v1_01510	GCF_004361075.1_ASM436107v1_01220	GCF_004361095.1_ASM436109v1_01275	GCF_004361115.1_ASM436111v1_01050	GCF_004361125.1_ASM436112v1_01245	GCF_004361175.1_ASM436117v1_01248	GCF_004361185.1_ASM436118v1_01259	GCF_004361195.1_ASM436119v1_01401	GCF_004361205.1_ASM436120v1_01055	GCF_004361215.1_ASM436121v1_01194	GCF_004361245.1_ASM436124v1_00975	GCF_004361265.1_ASM436126v1_01207	GCF_004361295.1_ASM436129v1_01251	GCF_004361315.1_ASM436131v1_01110	GCF_004361345.1_ASM436134v1_01569	GCF_004361355.1_ASM436135v1_01564
rsmD		Ribosomal RNA small subunit methyltransferase D	82		82	1	1	5980				548	548	548	GCF_001541385.1_ASM154138v1_02206	GCF_001541405.1_ASM154140v1_01362	GCF_001541505.1_ASM154150v1_00600	GCF_001541515.1_ASM154151v1_01923	GCF_001541535.1_ASM154153v1_01545	GCF_001541585.1_ASM154158v1_02006	GCF_001546015.1_ASM154601v1_01910	GCF_001546025.1_ASM154602v1_02129	GCF_001563615.1_ASM156361v1_00316	GCF_001700475.1_ASM170047v1_01109	GCF_002861765.1_ASM286176v1_00136	GCF_002861775.1_ASM286177v1_01150	GCF_002861805.1_ASM286180v1_00139	GCF_002861815.1_ASM286181v1_00768	GCF_002863245.1_ASM286324v1_01052	GCF_002863485.1_ASM286348v1_00349	GCF_002863505.1_ASM286350v1_01545	GCF_003795065.1_ASM379506v1_02226	GCF_003971565.1_ASM397156v1_01536	GCF_004103355.1_ASM410335v1_02265	GCF_004361075.1_ASM436107v1_01999	GCF_004361095.1_ASM436109v1_02120	GCF_004361115.1_ASM436111v1_01927	GCF_004361125.1_ASM436112v1_01967	GCF_004361175.1_ASM436117v1_02004	GCF_004361185.1_ASM436118v1_02025	GCF_004361195.1_ASM436119v1_02265	GCF_004361205.1_ASM436120v1_01963	GCF_004361215.1_ASM436121v1_02125	GCF_004361245.1_ASM436124v1_01812	GCF_004361265.1_ASM436126v1_01938	GCF_004361295.1_ASM436129v1_01910	GCF_004361315.1_ASM436131v1_01959	GCF_004361345.1_ASM436134v1_02426	GCF_004361355.1_ASM436135v1_02137
typA		GTP-binding protein TypA/BipA	82		82	1	1	5983				1844	1844	1844	GCF_001541385.1_ASM154138v1_02209	GCF_001541405.1_ASM154140v1_01365	GCF_001541505.1_ASM154150v1_00603	GCF_001541515.1_ASM154151v1_01926	GCF_001541535.1_ASM154153v1_01548	GCF_001541585.1_ASM154158v1_02003	GCF_001546015.1_ASM154601v1_01913	GCF_001546025.1_ASM154602v1_02132	GCF_001563615.1_ASM156361v1_00313	GCF_001700475.1_ASM170047v1_01106	GCF_002861765.1_ASM286176v1_00133	GCF_002861775.1_ASM286177v1_01147	GCF_002861805.1_ASM286180v1_00136	GCF_002861815.1_ASM286181v1_00765	GCF_002863245.1_ASM286324v1_01049	GCF_002863485.1_ASM286348v1_00346	GCF_002863505.1_ASM286350v1_01542	GCF_003795065.1_ASM379506v1_02229	GCF_003971565.1_ASM397156v1_01539	GCF_004103355.1_ASM410335v1_02262	GCF_004361075.1_ASM436107v1_01996	GCF_004361095.1_ASM436109v1_02117	GCF_004361115.1_ASM436111v1_01924	GCF_004361125.1_ASM436112v1_01964	GCF_004361175.1_ASM436117v1_02001	GCF_004361185.1_ASM436118v1_02022	GCF_004361195.1_ASM436119v1_02262	GCF_004361205.1_ASM436120v1_01960	GCF_004361215.1_ASM436121v1_02122	GCF_004361245.1_ASM436124v1_01809	GCF_004361265.1_ASM436126v1_01935	GCF_004361295.1_ASM436129v1_01907	GCF_004361315.1_ASM436131v1_01956	GCF_004361345.1_ASM436134v1_02423	GCF_004361355.1_ASM436135v1_02134
rpsC		30S ribosomal protein S3	82		82	1	1	9798				674	674	674	GCF_001541385.1_ASM154138v1_00180	GCF_001541405.1_ASM154140v1_01468	GCF_001541505.1_ASM154150v1_00365	GCF_001541515.1_ASM154151v1_01693	GCF_001541535.1_ASM154153v1_01001	GCF_001541585.1_ASM154158v1_02096	GCF_001546015.1_ASM154601v1_01051	GCF_001546025.1_ASM154602v1_02043	GCF_001563615.1_ASM156361v1_00492	GCF_001700475.1_ASM170047v1_01308	GCF_002861765.1_ASM286176v1_00798	GCF_002861775.1_ASM286177v1_01016	GCF_002861805.1_ASM286180v1_01440	GCF_002861815.1_ASM286181v1_00744	GCF_002863245.1_ASM286324v1_01988	GCF_002863485.1_ASM286348v1_01153	GCF_002863505.1_ASM286350v1_01059	GCF_003795065.1_ASM379506v1_01098	GCF_003971565.1_ASM397156v1_00326	GCF_004103355.1_ASM410335v1_01514	GCF_004361075.1_ASM436107v1_01224	GCF_004361095.1_ASM436109v1_01279	GCF_004361115.1_ASM436111v1_01054	GCF_004361125.1_ASM436112v1_01249	GCF_004361175.1_ASM436117v1_01252	GCF_004361185.1_ASM436118v1_01263	GCF_004361195.1_ASM436119v1_01405	GCF_004361205.1_ASM436120v1_01059	GCF_004361215.1_ASM436121v1_01198	GCF_004361245.1_ASM436124v1_00979	GCF_004361265.1_ASM436126v1_01211	GCF_004361295.1_ASM436129v1_01255	GCF_004361315.1_ASM436131v1_01114	GCF_004361345.1_ASM436134v1_01573	GCF_004361355.1_ASM436135v1_01568
spoIIIE		DNA translocase SpoIIIE	82		82	1	1	7066				2399	2423	2422	GCF_001541385.1_ASM154138v1_01878	GCF_001541405.1_ASM154140v1_00132	GCF_001541505.1_ASM154150v1_01585	GCF_001541515.1_ASM154151v1_01317	GCF_001541535.1_ASM154153v1_00287	GCF_001541585.1_ASM154158v1_01418	GCF_001546015.1_ASM154601v1_01780	GCF_001546025.1_ASM154602v1_01221	GCF_001563615.1_ASM156361v1_00941	GCF_001700475.1_ASM170047v1_00856	GCF_002861765.1_ASM286176v1_02042	GCF_002861775.1_ASM286177v1_00348	GCF_002861805.1_ASM286180v1_00103	GCF_002861815.1_ASM286181v1_00369	GCF_002863245.1_ASM286324v1_00687	GCF_002863485.1_ASM286348v1_00006	GCF_002863505.1_ASM286350v1_00065	GCF_003795065.1_ASM379506v1_00069	GCF_003971565.1_ASM397156v1_01884	GCF_004103355.1_ASM410335v1_00039	GCF_004361075.1_ASM436107v1_01706	GCF_004361095.1_ASM436109v1_01831	GCF_004361115.1_ASM436111v1_01687	GCF_004361125.1_ASM436112v1_01759	GCF_004361175.1_ASM436117v1_01731	GCF_004361185.1_ASM436118v1_01765	GCF_004361195.1_ASM436119v1_02020	GCF_004361205.1_ASM436120v1_01696	GCF_004361215.1_ASM436121v1_01861	GCF_004361245.1_ASM436124v1_01605	GCF_004361265.1_ASM436126v1_01736	GCF_004361295.1_ASM436129v1_01682	GCF_004361315.1_ASM436131v1_01779	GCF_004361345.1_ASM436134v1_02208	GCF_004361355.1_ASM436135v1_02033
trmL		tRNA (cytidine(34)-2'-O)-methyltransferase	82		82	1	1	7068				560	560	560	GCF_001541385.1_ASM154138v1_01876	GCF_001541405.1_ASM154140v1_00134	GCF_001541505.1_ASM154150v1_01587	GCF_001541515.1_ASM154151v1_01315	GCF_001541535.1_ASM154153v1_00285	GCF_001541585.1_ASM154158v1_01416	GCF_001546015.1_ASM154601v1_01778	GCF_001546025.1_ASM154602v1_01219	GCF_001563615.1_ASM156361v1_00939	GCF_001700475.1_ASM170047v1_00854	GCF_002861765.1_ASM286176v1_02044	GCF_002861775.1_ASM286177v1_00346	GCF_002861805.1_ASM286180v1_00105	GCF_002861815.1_ASM286181v1_00371	GCF_002863245.1_ASM286324v1_00689	GCF_002863485.1_ASM286348v1_00004	GCF_002863505.1_ASM286350v1_00063	GCF_003795065.1_ASM379506v1_00071	GCF_003971565.1_ASM397156v1_01886	GCF_004103355.1_ASM410335v1_00037	GCF_004361075.1_ASM436107v1_01704	GCF_004361095.1_ASM436109v1_01829	GCF_004361115.1_ASM436111v1_01685	GCF_004361125.1_ASM436112v1_01757	GCF_004361175.1_ASM436117v1_01729	GCF_004361185.1_ASM436118v1_01763	GCF_004361195.1_ASM436119v1_02018	GCF_004361205.1_ASM436120v1_01694	GCF_004361215.1_ASM436121v1_01859	GCF_004361245.1_ASM436124v1_01603	GCF_004361265.1_ASM436126v1_01734	GCF_004361295.1_ASM436129v1_01680	GCF_004361315.1_ASM436131v1_01777	GCF_004361345.1_ASM436134v1_02206	GCF_004361355.1_ASM436135v1_02031
gapA1		Glyceraldehyde-3-phosphate dehydrogenase 1	82		82	1	1	7012				1016	1016	1016	GCF_001541385.1_ASM154138v1_01917	GCF_001541405.1_ASM154140v1_00156	GCF_001541505.1_ASM154150v1_01079	GCF_001541515.1_ASM154151v1_00759	GCF_001541535.1_ASM154153v1_00673	GCF_001541585.1_ASM154158v1_01868	GCF_001546015.1_ASM154601v1_01987	GCF_001546025.1_ASM154602v1_00569	GCF_001563615.1_ASM156361v1_02270	GCF_001700475.1_ASM170047v1_00402	GCF_002861765.1_ASM286176v1_01180	GCF_002861775.1_ASM286177v1_00650	GCF_002861805.1_ASM286180v1_00059	GCF_002861815.1_ASM286181v1_00651	GCF_002863245.1_ASM286324v1_00648	GCF_002863485.1_ASM286348v1_00049	GCF_002863505.1_ASM286350v1_01825	GCF_003795065.1_ASM379506v1_00025	GCF_003971565.1_ASM397156v1_01842	GCF_004103355.1_ASM410335v1_00474	GCF_004361075.1_ASM436107v1_01747	GCF_004361095.1_ASM436109v1_01871	GCF_004361115.1_ASM436111v1_01728	GCF_004361125.1_ASM436112v1_01799	GCF_004361175.1_ASM436117v1_01808	GCF_004361185.1_ASM436118v1_01805	GCF_004361195.1_ASM436119v1_02060	GCF_004361205.1_ASM436120v1_01740	GCF_004361215.1_ASM436121v1_01904	GCF_004361245.1_ASM436124v1_01645	GCF_004361265.1_ASM436126v1_01777	GCF_004361295.1_ASM436129v1_01722	GCF_004361315.1_ASM436131v1_01818	GCF_004361345.1_ASM436134v1_02250	GCF_004361355.1_ASM436135v1_02080
hpt		Hypoxanthine-guanine phosphoribosyltransferase	82		82	1	1	7173				569	569	569	GCF_001541385.1_ASM154138v1_01712	GCF_001541405.1_ASM154140v1_00446	GCF_001541505.1_ASM154150v1_00674	GCF_001541515.1_ASM154151v1_00218	GCF_001541535.1_ASM154153v1_02143	GCF_001541585.1_ASM154158v1_01489	GCF_001546015.1_ASM154601v1_00064	GCF_001546025.1_ASM154602v1_00914	GCF_001563615.1_ASM156361v1_02082	GCF_001700475.1_ASM170047v1_00780	GCF_002861765.1_ASM286176v1_01637	GCF_002861775.1_ASM286177v1_02397	GCF_002861805.1_ASM286180v1_00445	GCF_002861815.1_ASM286181v1_00937	GCF_002863245.1_ASM286324v1_00743	GCF_002863485.1_ASM286348v1_00454	GCF_002863505.1_ASM286350v1_01000	GCF_003795065.1_ASM379506v1_00130	GCF_003971565.1_ASM397156v1_01940	GCF_004103355.1_ASM410335v1_02166	GCF_004361075.1_ASM436107v1_01623	GCF_004361095.1_ASM436109v1_01744	GCF_004361115.1_ASM436111v1_01637	GCF_004361125.1_ASM436112v1_01696	GCF_004361175.1_ASM436117v1_01682	GCF_004361185.1_ASM436118v1_01714	GCF_004361195.1_ASM436119v1_01969	GCF_004361205.1_ASM436120v1_01574	GCF_004361215.1_ASM436121v1_01681	GCF_004361245.1_ASM436124v1_01537	GCF_004361265.1_ASM436126v1_01671	GCF_004361295.1_ASM436129v1_01586	GCF_004361315.1_ASM436131v1_01671	GCF_004361345.1_ASM436134v1_02124	GCF_004361355.1_ASM436135v1_01972
pfkA		ATP-dependent 6-phosphofructokinase	82		82	1	1	3020				962	962	962	GCF_001541385.1_ASM154138v1_00771	GCF_001541405.1_ASM154140v1_01929	GCF_001541505.1_ASM154150v1_02181	GCF_001541515.1_ASM154151v1_00500	GCF_001541535.1_ASM154153v1_01763	GCF_001541585.1_ASM154158v1_00675	GCF_001546015.1_ASM154601v1_00226	GCF_001546025.1_ASM154602v1_01728	GCF_001563615.1_ASM156361v1_00445	GCF_001700475.1_ASM170047v1_00519	GCF_002861765.1_ASM286176v1_01448	GCF_002861775.1_ASM286177v1_01396	GCF_002861805.1_ASM286180v1_00955	GCF_002861815.1_ASM286181v1_01977	GCF_002863245.1_ASM286324v1_00371	GCF_002863485.1_ASM286348v1_01978	GCF_002863505.1_ASM286350v1_01557	GCF_003795065.1_ASM379506v1_02035	GCF_003971565.1_ASM397156v1_01038	GCF_004103355.1_ASM410335v1_00385	GCF_004361075.1_ASM436107v1_02261	GCF_004361095.1_ASM436109v1_02384	GCF_004361115.1_ASM436111v1_02157	GCF_004361125.1_ASM436112v1_02137	GCF_004361175.1_ASM436117v1_02257	GCF_004361185.1_ASM436118v1_02274	GCF_004361195.1_ASM436119v1_02513	GCF_004361205.1_ASM436120v1_02193	GCF_004361215.1_ASM436121v1_02397	GCF_004361245.1_ASM436124v1_02081	GCF_004361265.1_ASM436126v1_02109	GCF_004361295.1_ASM436129v1_02083	GCF_004361315.1_ASM436131v1_02218	GCF_004361345.1_ASM436134v1_02646	GCF_004361355.1_ASM436135v1_01670
adk		Adenylate kinase	82		82	1	1	9813				656	656	656	GCF_001541385.1_ASM154138v1_00195	GCF_001541405.1_ASM154140v1_01453	GCF_001541505.1_ASM154150v1_00350	GCF_001541515.1_ASM154151v1_01708	GCF_001541535.1_ASM154153v1_01016	GCF_001541585.1_ASM154158v1_02081	GCF_001546015.1_ASM154601v1_01036	GCF_001546025.1_ASM154602v1_02058	GCF_001563615.1_ASM156361v1_00477	GCF_001700475.1_ASM170047v1_01293	GCF_002861765.1_ASM286176v1_00813	GCF_002861775.1_ASM286177v1_01001	GCF_002861805.1_ASM286180v1_01455	GCF_002861815.1_ASM286181v1_00729	GCF_002863245.1_ASM286324v1_01973	GCF_002863485.1_ASM286348v1_01168	GCF_002863505.1_ASM286350v1_01074	GCF_003795065.1_ASM379506v1_01113	GCF_003971565.1_ASM397156v1_00341	GCF_004103355.1_ASM410335v1_01529	GCF_004361075.1_ASM436107v1_01239	GCF_004361095.1_ASM436109v1_01294	GCF_004361115.1_ASM436111v1_01069	GCF_004361125.1_ASM436112v1_01264	GCF_004361175.1_ASM436117v1_01267	GCF_004361185.1_ASM436118v1_01278	GCF_004361195.1_ASM436119v1_01420	GCF_004361205.1_ASM436120v1_01074	GCF_004361215.1_ASM436121v1_01213	GCF_004361245.1_ASM436124v1_00994	GCF_004361265.1_ASM436126v1_01226	GCF_004361295.1_ASM436129v1_01270	GCF_004361315.1_ASM436131v1_01129	GCF_004361345.1_ASM436134v1_01588	GCF_004361355.1_ASM436135v1_01583
murE		UDP-N-acetylmuramoyl-L-alanyl-D-glutamate--L-lysine ligase	82		82	1	1	5244				1571	1571	1571	GCF_001541385.1_ASM154138v1_00992	GCF_001541405.1_ASM154140v1_01554	GCF_001541505.1_ASM154150v1_01938	GCF_001541515.1_ASM154151v1_01994	GCF_001541535.1_ASM154153v1_01775	GCF_001541585.1_ASM154158v1_01529	GCF_001546015.1_ASM154601v1_00364	GCF_001546025.1_ASM154602v1_01687	GCF_001563615.1_ASM156361v1_00202	GCF_001700475.1_ASM170047v1_01668	GCF_002861765.1_ASM286176v1_00412	GCF_002861775.1_ASM286177v1_00933	GCF_002861805.1_ASM286180v1_01761	GCF_002861815.1_ASM286181v1_01813	GCF_002863245.1_ASM286324v1_01752	GCF_002863485.1_ASM286348v1_01514	GCF_002863505.1_ASM286350v1_00021	GCF_003795065.1_ASM379506v1_00508	GCF_003971565.1_ASM397156v1_02290	GCF_004103355.1_ASM410335v1_00107	GCF_004361075.1_ASM436107v1_00687	GCF_004361095.1_ASM436109v1_00817	GCF_004361115.1_ASM436111v1_00690	GCF_004361125.1_ASM436112v1_00773	GCF_004361175.1_ASM436117v1_00719	GCF_004361185.1_ASM436118v1_00676	GCF_004361195.1_ASM436119v1_00733	GCF_004361205.1_ASM436120v1_00681	GCF_004361215.1_ASM436121v1_00802	GCF_004361245.1_ASM436124v1_00489	GCF_004361265.1_ASM436126v1_00760	GCF_004361295.1_ASM436129v1_00740	GCF_004361315.1_ASM436131v1_00740	GCF_004361345.1_ASM436134v1_00804	GCF_004361355.1_ASM436135v1_00898
tsf		Elongation factor Ts	82		82	1	1	816				1025	1025	1025	GCF_001541385.1_ASM154138v1_00514	GCF_001541405.1_ASM154140v1_01100	GCF_001541505.1_ASM154150v1_01695	GCF_001541515.1_ASM154151v1_00448	GCF_001541535.1_ASM154153v1_01991	GCF_001541585.1_ASM154158v1_01756	GCF_001546015.1_ASM154601v1_00126	GCF_001546025.1_ASM154602v1_02290	GCF_001563615.1_ASM156361v1_00924	GCF_001700475.1_ASM170047v1_00221	GCF_002861765.1_ASM286176v1_00106	GCF_002861775.1_ASM286177v1_01908	GCF_002861805.1_ASM286180v1_01246	GCF_002861815.1_ASM286181v1_02236	GCF_002863245.1_ASM286324v1_01383	GCF_002863485.1_ASM286348v1_01671	GCF_002863505.1_ASM286350v1_01999	GCF_003795065.1_ASM379506v1_01715	GCF_003971565.1_ASM397156v1_01448	GCF_004103355.1_ASM410335v1_02099	GCF_004361075.1_ASM436107v1_00088	GCF_004361095.1_ASM436109v1_00208	GCF_004361115.1_ASM436111v1_00150	GCF_004361125.1_ASM436112v1_00154	GCF_004361175.1_ASM436117v1_00170	GCF_004361185.1_ASM436118v1_00135	GCF_004361195.1_ASM436119v1_00161	GCF_004361205.1_ASM436120v1_00147	GCF_004361215.1_ASM436121v1_00210	GCF_004361245.1_ASM436124v1_02358	GCF_004361265.1_ASM436126v1_00144	GCF_004361295.1_ASM436129v1_00152	GCF_004361315.1_ASM436131v1_00131	GCF_004361345.1_ASM436134v1_00276	GCF_004361355.1_ASM436135v1_00397
lexA		LexA repressor	82		82	1	1	796				626	626	626	GCF_001541385.1_ASM154138v1_00281	GCF_001541405.1_ASM154140v1_01090	GCF_001541505.1_ASM154150v1_01705	GCF_001541515.1_ASM154151v1_00334	GCF_001541535.1_ASM154153v1_01981	GCF_001541585.1_ASM154158v1_01746	GCF_001546015.1_ASM154601v1_00789	GCF_001546025.1_ASM154602v1_02300	GCF_001563615.1_ASM156361v1_00934	GCF_001700475.1_ASM170047v1_01464	GCF_002861765.1_ASM286176v1_00723	GCF_002861775.1_ASM286177v1_01918	GCF_002861805.1_ASM286180v1_01108	GCF_002861815.1_ASM286181v1_01417	GCF_002863245.1_ASM286324v1_01352	GCF_002863485.1_ASM286348v1_01681	GCF_002863505.1_ASM286350v1_02009	GCF_003795065.1_ASM379506v1_01705	GCF_003971565.1_ASM397156v1_01458	GCF_004103355.1_ASM410335v1_02109	GCF_004361075.1_ASM436107v1_00098	GCF_004361095.1_ASM436109v1_00218	GCF_004361115.1_ASM436111v1_00160	GCF_004361125.1_ASM436112v1_00164	GCF_004361175.1_ASM436117v1_00189	GCF_004361185.1_ASM436118v1_00145	GCF_004361195.1_ASM436119v1_00171	GCF_004361205.1_ASM436120v1_00157	GCF_004361215.1_ASM436121v1_00220	GCF_004361245.1_ASM436124v1_02368	GCF_004361265.1_ASM436126v1_00154	GCF_004361295.1_ASM436129v1_00162	GCF_004361315.1_ASM436131v1_00141	GCF_004361345.1_ASM436134v1_00286	GCF_004361355.1_ASM436135v1_00407
rnmV		Ribonuclease M5	82		82	1	1	3833				566	566	566	GCF_001541385.1_ASM154138v1_00100	GCF_001541405.1_ASM154140v1_02068	GCF_001541505.1_ASM154150v1_02419	GCF_001541515.1_ASM154151v1_00589	GCF_001541535.1_ASM154153v1_01965	GCF_001541585.1_ASM154158v1_01623	GCF_001546015.1_ASM154601v1_00170	GCF_001546025.1_ASM154602v1_01309	GCF_001563615.1_ASM156361v1_01567	GCF_001700475.1_ASM170047v1_01392	GCF_002861765.1_ASM286176v1_00894	GCF_002861775.1_ASM286177v1_01204	GCF_002861805.1_ASM286180v1_01705	GCF_002861815.1_ASM286181v1_00051	GCF_002863245.1_ASM286324v1_00040	GCF_002863485.1_ASM286348v1_01406	GCF_002863505.1_ASM286350v1_01397	GCF_003795065.1_ASM379506v1_01013	GCF_003971565.1_ASM397156v1_00231	GCF_004103355.1_ASM410335v1_00989	GCF_004361075.1_ASM436107v1_01041	GCF_004361095.1_ASM436109v1_01099	GCF_004361115.1_ASM436111v1_00963	GCF_004361125.1_ASM436112v1_01115	GCF_004361175.1_ASM436117v1_01118	GCF_004361185.1_ASM436118v1_00930	GCF_004361195.1_ASM436119v1_01214	GCF_004361205.1_ASM436120v1_00946	GCF_004361215.1_ASM436121v1_01109	GCF_004361245.1_ASM436124v1_00867	GCF_004361265.1_ASM436126v1_01090	GCF_004361295.1_ASM436129v1_01094	GCF_004361315.1_ASM436131v1_01024	GCF_004361345.1_ASM436134v1_01160	GCF_004361355.1_ASM436135v1_01294
xerD		Tyrosine recombinase XerD	82		82	1	1	3017				905	905	905	GCF_001541385.1_ASM154138v1_00774	GCF_001541405.1_ASM154140v1_01932	GCF_001541505.1_ASM154150v1_02178	GCF_001541515.1_ASM154151v1_00497	GCF_001541535.1_ASM154153v1_01766	GCF_001541585.1_ASM154158v1_00672	GCF_001546015.1_ASM154601v1_00229	GCF_001546025.1_ASM154602v1_01725	GCF_001563615.1_ASM156361v1_00448	GCF_001700475.1_ASM170047v1_00522	GCF_002861765.1_ASM286176v1_01451	GCF_002861775.1_ASM286177v1_01393	GCF_002861805.1_ASM286180v1_00958	GCF_002861815.1_ASM286181v1_01974	GCF_002863245.1_ASM286324v1_00374	GCF_002863485.1_ASM286348v1_01981	GCF_002863505.1_ASM286350v1_01554	GCF_003795065.1_ASM379506v1_02032	GCF_003971565.1_ASM397156v1_01041	GCF_004103355.1_ASM410335v1_00388	GCF_004361075.1_ASM436107v1_02264	GCF_004361095.1_ASM436109v1_02387	GCF_004361115.1_ASM436111v1_02160	GCF_004361125.1_ASM436112v1_02140	GCF_004361175.1_ASM436117v1_02260	GCF_004361185.1_ASM436118v1_02277	GCF_004361195.1_ASM436119v1_02516	GCF_004361205.1_ASM436120v1_02196	GCF_004361215.1_ASM436121v1_02400	GCF_004361245.1_ASM436124v1_02084	GCF_004361265.1_ASM436126v1_02112	GCF_004361295.1_ASM436129v1_02086	GCF_004361315.1_ASM436131v1_02221	GCF_004361345.1_ASM436134v1_00027	GCF_004361355.1_ASM436135v1_00148
crr		PTS system glucose-specific EIIA component	82		82	1	1	7178				485	485	485	GCF_001541385.1_ASM154138v1_01716	GCF_001541405.1_ASM154140v1_00450	GCF_001541505.1_ASM154150v1_00670	GCF_001541515.1_ASM154151v1_00222	GCF_001541535.1_ASM154153v1_02147	GCF_001541585.1_ASM154158v1_01485	GCF_001546015.1_ASM154601v1_00060	GCF_001546025.1_ASM154602v1_00910	GCF_001563615.1_ASM156361v1_02086	GCF_001700475.1_ASM170047v1_00784	GCF_002861765.1_ASM286176v1_01633	GCF_002861775.1_ASM286177v1_02401	GCF_002861805.1_ASM286180v1_00441	GCF_002861815.1_ASM286181v1_00941	GCF_002863245.1_ASM286324v1_00739	GCF_002863485.1_ASM286348v1_00450	GCF_002863505.1_ASM286350v1_00996	GCF_003795065.1_ASM379506v1_00134	GCF_003971565.1_ASM397156v1_01944	GCF_004103355.1_ASM410335v1_02162	GCF_004361075.1_ASM436107v1_01619	GCF_004361095.1_ASM436109v1_01740	GCF_004361115.1_ASM436111v1_01633	GCF_004361125.1_ASM436112v1_01692	GCF_004361175.1_ASM436117v1_01678	GCF_004361185.1_ASM436118v1_01710	GCF_004361195.1_ASM436119v1_01965	GCF_004361205.1_ASM436120v1_01570	GCF_004361215.1_ASM436121v1_01677	GCF_004361245.1_ASM436124v1_01533	GCF_004361265.1_ASM436126v1_01667	GCF_004361295.1_ASM436129v1_01582	GCF_004361315.1_ASM436131v1_01667	GCF_004361345.1_ASM436134v1_02120	GCF_004361355.1_ASM436135v1_01968
fumC		Fumarate hydratase class II	82		82	1	1	3133				1403	1403	1403	GCF_001541385.1_ASM154138v1_01757	GCF_001541405.1_ASM154140v1_00565	GCF_001541505.1_ASM154150v1_02007	GCF_001541515.1_ASM154151v1_00307	GCF_001541535.1_ASM154153v1_02109	GCF_001541585.1_ASM154158v1_00273	GCF_001546015.1_ASM154601v1_00718	GCF_001546025.1_ASM154602v1_00049	GCF_001563615.1_ASM156361v1_01162	GCF_001700475.1_ASM170047v1_01902	GCF_002861765.1_ASM286176v1_01013	GCF_002861775.1_ASM286177v1_01301	GCF_002861805.1_ASM286180v1_00285	GCF_002861815.1_ASM286181v1_00814	GCF_002863245.1_ASM286324v1_01532	GCF_002863485.1_ASM286348v1_00258	GCF_002863505.1_ASM286350v1_01868	GCF_003795065.1_ASM379506v1_02092	GCF_003971565.1_ASM397156v1_00986	GCF_004103355.1_ASM410335v1_01577	GCF_004361075.1_ASM436107v1_02122	GCF_004361095.1_ASM436109v1_02265	GCF_004361115.1_ASM436111v1_02026	GCF_004361125.1_ASM436112v1_02087	GCF_004361175.1_ASM436117v1_02140	GCF_004361185.1_ASM436118v1_02130	GCF_004361195.1_ASM436119v1_02463	GCF_004361205.1_ASM436120v1_02062	GCF_004361215.1_ASM436121v1_02287	GCF_004361245.1_ASM436124v1_01978	GCF_004361265.1_ASM436126v1_02061	GCF_004361295.1_ASM436129v1_02034	GCF_004361315.1_ASM436131v1_02108	GCF_004361345.1_ASM436134v1_02553	GCF_004361355.1_ASM436135v1_00087
dapB		4-hydroxy-tetrahydrodipicolinate reductase	82		82	1	1	5949				779	779	779	GCF_001541385.1_ASM154138v1_02184	GCF_001541405.1_ASM154140v1_01340	GCF_001541505.1_ASM154150v1_00578	GCF_001541515.1_ASM154151v1_01901	GCF_001541535.1_ASM154153v1_00069	GCF_001541585.1_ASM154158v1_02028	GCF_001546015.1_ASM154601v1_01888	GCF_001546025.1_ASM154602v1_02106	GCF_001563615.1_ASM156361v1_00338	GCF_001700475.1_ASM170047v1_01131	GCF_002861765.1_ASM286176v1_00158	GCF_002861775.1_ASM286177v1_01172	GCF_002861805.1_ASM286180v1_00161	GCF_002861815.1_ASM286181v1_00790	GCF_002863245.1_ASM286324v1_01074	GCF_002863485.1_ASM286348v1_00371	GCF_002863505.1_ASM286350v1_01250	GCF_003795065.1_ASM379506v1_02201	GCF_003971565.1_ASM397156v1_01514	GCF_004103355.1_ASM410335v1_01931	GCF_004361075.1_ASM436107v1_02021	GCF_004361095.1_ASM436109v1_02142	GCF_004361115.1_ASM436111v1_01949	GCF_004361125.1_ASM436112v1_01989	GCF_004361175.1_ASM436117v1_02026	GCF_004361185.1_ASM436118v1_02047	GCF_004361195.1_ASM436119v1_02287	GCF_004361205.1_ASM436120v1_01985	GCF_004361215.1_ASM436121v1_02147	GCF_004361245.1_ASM436124v1_01834	GCF_004361265.1_ASM436126v1_01960	GCF_004361295.1_ASM436129v1_01931	GCF_004361315.1_ASM436131v1_01981	GCF_004361345.1_ASM436134v1_02447	GCF_004361355.1_ASM436135v1_02161
rpsE		30S ribosomal protein S5	82		82	1	1	9809				506	506	506	GCF_001541385.1_ASM154138v1_00191	GCF_001541405.1_ASM154140v1_01457	GCF_001541505.1_ASM154150v1_00354	GCF_001541515.1_ASM154151v1_01704	GCF_001541535.1_ASM154153v1_01012	GCF_001541585.1_ASM154158v1_02085	GCF_001546015.1_ASM154601v1_01040	GCF_001546025.1_ASM154602v1_02054	GCF_001563615.1_ASM156361v1_00481	GCF_001700475.1_ASM170047v1_01297	GCF_002861765.1_ASM286176v1_00809	GCF_002861775.1_ASM286177v1_01005	GCF_002861805.1_ASM286180v1_01451	GCF_002861815.1_ASM286181v1_00733	GCF_002863245.1_ASM286324v1_01977	GCF_002863485.1_ASM286348v1_01164	GCF_002863505.1_ASM286350v1_01070	GCF_003795065.1_ASM379506v1_01109	GCF_003971565.1_ASM397156v1_00337	GCF_004103355.1_ASM410335v1_01525	GCF_004361075.1_ASM436107v1_01235	GCF_004361095.1_ASM436109v1_01290	GCF_004361115.1_ASM436111v1_01065	GCF_004361125.1_ASM436112v1_01260	GCF_004361175.1_ASM436117v1_01263	GCF_004361185.1_ASM436118v1_01274	GCF_004361195.1_ASM436119v1_01416	GCF_004361205.1_ASM436120v1_01070	GCF_004361215.1_ASM436121v1_01209	GCF_004361245.1_ASM436124v1_00990	GCF_004361265.1_ASM436126v1_01222	GCF_004361295.1_ASM436129v1_01266	GCF_004361315.1_ASM436131v1_01125	GCF_004361345.1_ASM436134v1_01584	GCF_004361355.1_ASM436135v1_01579
uppS		Ditrans,polycis-undecaprenyl-diphosphate synthase ((2E,6E)-farnesyl-diphosphate specific)	82		82	1	1	819				734	734	734	GCF_001541385.1_ASM154138v1_00511	GCF_001541405.1_ASM154140v1_01103	GCF_001541505.1_ASM154150v1_01692	GCF_001541515.1_ASM154151v1_00451	GCF_001541535.1_ASM154153v1_00097	GCF_001541585.1_ASM154158v1_01759	GCF_001546015.1_ASM154601v1_00123	GCF_001546025.1_ASM154602v1_02287	GCF_001563615.1_ASM156361v1_00921	GCF_001700475.1_ASM170047v1_00218	GCF_002861765.1_ASM286176v1_00103	GCF_002861775.1_ASM286177v1_01905	GCF_002861805.1_ASM286180v1_01249	GCF_002861815.1_ASM286181v1_02233	GCF_002863245.1_ASM286324v1_01386	GCF_002863485.1_ASM286348v1_01668	GCF_002863505.1_ASM286350v1_01996	GCF_003795065.1_ASM379506v1_01718	GCF_003971565.1_ASM397156v1_01445	GCF_004103355.1_ASM410335v1_02096	GCF_004361075.1_ASM436107v1_00085	GCF_004361095.1_ASM436109v1_00205	GCF_004361115.1_ASM436111v1_00147	GCF_004361125.1_ASM436112v1_00151	GCF_004361175.1_ASM436117v1_00167	GCF_004361185.1_ASM436118v1_00132	GCF_004361195.1_ASM436119v1_00158	GCF_004361205.1_ASM436120v1_00144	GCF_004361215.1_ASM436121v1_00207	GCF_004361245.1_ASM436124v1_02355	GCF_004361265.1_ASM436126v1_00141	GCF_004361295.1_ASM436129v1_00149	GCF_004361315.1_ASM436131v1_00128	GCF_004361345.1_ASM436134v1_00273	GCF_004361355.1_ASM436135v1_00394
mreB		Cell shape-determining protein MreB	82		82	1	1	6032				1004	1004	1004	GCF_001541385.1_ASM154138v1_01375	GCF_001541405.1_ASM154140v1_01615	GCF_001541505.1_ASM154150v1_01168	GCF_001541515.1_ASM154151v1_01413	GCF_001541535.1_ASM154153v1_01105	GCF_001541585.1_ASM154158v1_01306	GCF_001546015.1_ASM154601v1_01006	GCF_001546025.1_ASM154602v1_01250	GCF_001563615.1_ASM156361v1_01650	GCF_001700475.1_ASM170047v1_00959	GCF_002861765.1_ASM286176v1_00288	GCF_002861775.1_ASM286177v1_01698	GCF_002861805.1_ASM286180v1_02015	GCF_002861815.1_ASM286181v1_00214	GCF_002863245.1_ASM286324v1_00321	GCF_002863485.1_ASM286348v1_01478	GCF_002863505.1_ASM286350v1_01110	GCF_003795065.1_ASM379506v1_02266	GCF_003971565.1_ASM397156v1_01577	GCF_004103355.1_ASM410335v1_01288	GCF_004361075.1_ASM436107v1_01942	GCF_004361095.1_ASM436109v1_02082	GCF_004361115.1_ASM436111v1_01889	GCF_004361125.1_ASM436112v1_01929	GCF_004361175.1_ASM436117v1_01966	GCF_004361185.1_ASM436118v1_01988	GCF_004361195.1_ASM436119v1_02226	GCF_004361205.1_ASM436120v1_01926	GCF_004361215.1_ASM436121v1_02078	GCF_004361245.1_ASM436124v1_01774	GCF_004361265.1_ASM436126v1_01899	GCF_004361295.1_ASM436129v1_01830	GCF_004361315.1_ASM436131v1_01921	GCF_004361345.1_ASM436134v1_02389	GCF_004361355.1_ASM436135v1_02097
rplO		50S ribosomal protein L15	82		82	1	1	9811				440	440	440	GCF_001541385.1_ASM154138v1_00193	GCF_001541405.1_ASM154140v1_01455	GCF_001541505.1_ASM154150v1_00352	GCF_001541515.1_ASM154151v1_01706	GCF_001541535.1_ASM154153v1_01014	GCF_001541585.1_ASM154158v1_02083	GCF_001546015.1_ASM154601v1_01038	GCF_001546025.1_ASM154602v1_02056	GCF_001563615.1_ASM156361v1_00479	GCF_001700475.1_ASM170047v1_01295	GCF_002861765.1_ASM286176v1_00811	GCF_002861775.1_ASM286177v1_01003	GCF_002861805.1_ASM286180v1_01453	GCF_002861815.1_ASM286181v1_00731	GCF_002863245.1_ASM286324v1_01975	GCF_002863485.1_ASM286348v1_01166	GCF_002863505.1_ASM286350v1_01072	GCF_003795065.1_ASM379506v1_01111	GCF_003971565.1_ASM397156v1_00339	GCF_004103355.1_ASM410335v1_01527	GCF_004361075.1_ASM436107v1_01237	GCF_004361095.1_ASM436109v1_01292	GCF_004361115.1_ASM436111v1_01067	GCF_004361125.1_ASM436112v1_01262	GCF_004361175.1_ASM436117v1_01265	GCF_004361185.1_ASM436118v1_01276	GCF_004361195.1_ASM436119v1_01418	GCF_004361205.1_ASM436120v1_01072	GCF_004361215.1_ASM436121v1_01211	GCF_004361245.1_ASM436124v1_00992	GCF_004361265.1_ASM436126v1_01224	GCF_004361295.1_ASM436129v1_01268	GCF_004361315.1_ASM436131v1_01127	GCF_004361345.1_ASM436134v1_01586	GCF_004361355.1_ASM436135v1_01581
rplI		50S ribosomal protein L9	82		82	1	1	5130				455	455	455	GCF_001541385.1_ASM154138v1_00609	GCF_001541405.1_ASM154140v1_00655	GCF_001541505.1_ASM154150v1_01892	GCF_001541515.1_ASM154151v1_00414	GCF_001541535.1_ASM154153v1_01266	GCF_001541585.1_ASM154158v1_00231	GCF_001546015.1_ASM154601v1_01187	GCF_001546025.1_ASM154602v1_02100	GCF_001563615.1_ASM156361v1_01104	GCF_001700475.1_ASM170047v1_00734	GCF_002861765.1_ASM286176v1_00863	GCF_002861775.1_ASM286177v1_00306	GCF_002861805.1_ASM286180v1_00473	GCF_002861815.1_ASM286181v1_00470	GCF_002863245.1_ASM286324v1_00566	GCF_002863485.1_ASM286348v1_00534	GCF_002863505.1_ASM286350v1_01095	GCF_003795065.1_ASM379506v1_00862	GCF_003971565.1_ASM397156v1_00011	GCF_004103355.1_ASM410335v1_01220	GCF_004361075.1_ASM436107v1_00943	GCF_004361095.1_ASM436109v1_01038	GCF_004361115.1_ASM436111v1_00914	GCF_004361125.1_ASM436112v1_01034	GCF_004361175.1_ASM436117v1_01243	GCF_004361185.1_ASM436118v1_00900	GCF_004361195.1_ASM436119v1_01085	GCF_004361205.1_ASM436120v1_00906	GCF_004361215.1_ASM436121v1_01079	GCF_004361245.1_ASM436124v1_01156	GCF_004361265.1_ASM436126v1_00985	GCF_004361295.1_ASM436129v1_01246	GCF_004361315.1_ASM436131v1_01004	GCF_004361345.1_ASM436134v1_01069	GCF_004361355.1_ASM436135v1_00743
dapX_2		putative N-acetyl-LL-diaminopimelate aminotransferase	82		82	1	1	5948				1175	1175	1175	GCF_001541385.1_ASM154138v1_02183	GCF_001541405.1_ASM154140v1_01339	GCF_001541505.1_ASM154150v1_00577	GCF_001541515.1_ASM154151v1_01900	GCF_001541535.1_ASM154153v1_00068	GCF_001541585.1_ASM154158v1_02029	GCF_001546015.1_ASM154601v1_01887	GCF_001546025.1_ASM154602v1_02105	GCF_001563615.1_ASM156361v1_00339	GCF_001700475.1_ASM170047v1_01132	GCF_002861765.1_ASM286176v1_00159	GCF_002861775.1_ASM286177v1_01173	GCF_002861805.1_ASM286180v1_00162	GCF_002861815.1_ASM286181v1_00791	GCF_002863245.1_ASM286324v1_01075	GCF_002863485.1_ASM286348v1_00372	GCF_002863505.1_ASM286350v1_01251	GCF_003795065.1_ASM379506v1_02200	GCF_003971565.1_ASM397156v1_01513	GCF_004103355.1_ASM410335v1_01932	GCF_004361075.1_ASM436107v1_02022	GCF_004361095.1_ASM436109v1_02143	GCF_004361115.1_ASM436111v1_01950	GCF_004361125.1_ASM436112v1_01990	GCF_004361175.1_ASM436117v1_02027	GCF_004361185.1_ASM436118v1_02048	GCF_004361195.1_ASM436119v1_02288	GCF_004361205.1_ASM436120v1_01986	GCF_004361215.1_ASM436121v1_02148	GCF_004361245.1_ASM436124v1_01835	GCF_004361265.1_ASM436126v1_01961	GCF_004361295.1_ASM436129v1_01932	GCF_004361315.1_ASM436131v1_01982	GCF_004361345.1_ASM436134v1_02448	GCF_004361355.1_ASM436135v1_02162
secY		Protein translocase subunit SecY	82		82	1	1	9812				1295	1295	1295	GCF_001541385.1_ASM154138v1_00194	GCF_001541405.1_ASM154140v1_01454	GCF_001541505.1_ASM154150v1_00351	GCF_001541515.1_ASM154151v1_01707	GCF_001541535.1_ASM154153v1_01015	GCF_001541585.1_ASM154158v1_02082	GCF_001546015.1_ASM154601v1_01037	GCF_001546025.1_ASM154602v1_02057	GCF_001563615.1_ASM156361v1_00478	GCF_001700475.1_ASM170047v1_01294	GCF_002861765.1_ASM286176v1_00812	GCF_002861775.1_ASM286177v1_01002	GCF_002861805.1_ASM286180v1_01454	GCF_002861815.1_ASM286181v1_00730	GCF_002863245.1_ASM286324v1_01974	GCF_002863485.1_ASM286348v1_01167	GCF_002863505.1_ASM286350v1_01073	GCF_003795065.1_ASM379506v1_01112	GCF_003971565.1_ASM397156v1_00340	GCF_004103355.1_ASM410335v1_01528	GCF_004361075.1_ASM436107v1_01238	GCF_004361095.1_ASM436109v1_01293	GCF_004361115.1_ASM436111v1_01068	GCF_004361125.1_ASM436112v1_01263	GCF_004361175.1_ASM436117v1_01266	GCF_004361185.1_ASM436118v1_01277	GCF_004361195.1_ASM436119v1_01419	GCF_004361205.1_ASM436120v1_01073	GCF_004361215.1_ASM436121v1_01212	GCF_004361245.1_ASM436124v1_00993	GCF_004361265.1_ASM436126v1_01225	GCF_004361295.1_ASM436129v1_01269	GCF_004361315.1_ASM436131v1_01128	GCF_004361345.1_ASM436134v1_01587	GCF_004361355.1_ASM436135v1_01582
rplQ		50S ribosomal protein L17	82		82	1	1	9818				383	383	383	GCF_001541385.1_ASM154138v1_00200	GCF_001541405.1_ASM154140v1_01448	GCF_001541505.1_ASM154150v1_00345	GCF_001541515.1_ASM154151v1_01713	GCF_001541535.1_ASM154153v1_01021	GCF_001541585.1_ASM154158v1_02076	GCF_001546015.1_ASM154601v1_01031	GCF_001546025.1_ASM154602v1_02063	GCF_001563615.1_ASM156361v1_00472	GCF_001700475.1_ASM170047v1_01288	GCF_002861765.1_ASM286176v1_00818	GCF_002861775.1_ASM286177v1_00996	GCF_002861805.1_ASM286180v1_01460	GCF_002861815.1_ASM286181v1_00724	GCF_002863245.1_ASM286324v1_01968	GCF_002863485.1_ASM286348v1_01173	GCF_002863505.1_ASM286350v1_01079	GCF_003795065.1_ASM379506v1_01118	GCF_003971565.1_ASM397156v1_00346	GCF_004103355.1_ASM410335v1_01534	GCF_004361075.1_ASM436107v1_01244	GCF_004361095.1_ASM436109v1_01299	GCF_004361115.1_ASM436111v1_01074	GCF_004361125.1_ASM436112v1_01269	GCF_004361175.1_ASM436117v1_01272	GCF_004361185.1_ASM436118v1_01283	GCF_004361195.1_ASM436119v1_01425	GCF_004361205.1_ASM436120v1_01079	GCF_004361215.1_ASM436121v1_01218	GCF_004361245.1_ASM436124v1_00999	GCF_004361265.1_ASM436126v1_01231	GCF_004361295.1_ASM436129v1_01275	GCF_004361315.1_ASM436131v1_01134	GCF_004361345.1_ASM436134v1_01593	GCF_004361355.1_ASM436135v1_01588
ftsW		putative peptidoglycan glycosyltransferase FtsW	82		82	1	1	5982				1184	1184	1184	GCF_001541385.1_ASM154138v1_02208	GCF_001541405.1_ASM154140v1_01364	GCF_001541505.1_ASM154150v1_00602	GCF_001541515.1_ASM154151v1_01925	GCF_001541535.1_ASM154153v1_01547	GCF_001541585.1_ASM154158v1_02004	GCF_001546015.1_ASM154601v1_01912	GCF_001546025.1_ASM154602v1_02131	GCF_001563615.1_ASM156361v1_00314	GCF_001700475.1_ASM170047v1_01107	GCF_002861765.1_ASM286176v1_00134	GCF_002861775.1_ASM286177v1_01148	GCF_002861805.1_ASM286180v1_00137	GCF_002861815.1_ASM286181v1_00766	GCF_002863245.1_ASM286324v1_01050	GCF_002863485.1_ASM286348v1_00347	GCF_002863505.1_ASM286350v1_01543	GCF_003795065.1_ASM379506v1_02228	GCF_003971565.1_ASM397156v1_01538	GCF_004103355.1_ASM410335v1_02263	GCF_004361075.1_ASM436107v1_01997	GCF_004361095.1_ASM436109v1_02118	GCF_004361115.1_ASM436111v1_01925	GCF_004361125.1_ASM436112v1_01965	GCF_004361175.1_ASM436117v1_02002	GCF_004361185.1_ASM436118v1_02023	GCF_004361195.1_ASM436119v1_02263	GCF_004361205.1_ASM436120v1_01961	GCF_004361215.1_ASM436121v1_02123	GCF_004361245.1_ASM436124v1_01810	GCF_004361265.1_ASM436126v1_01936	GCF_004361295.1_ASM436129v1_01908	GCF_004361315.1_ASM436131v1_01957	GCF_004361345.1_ASM436134v1_02424	GCF_004361355.1_ASM436135v1_02135
rpoA		DNA-directed RNA polymerase subunit alpha	82		82	1	1	9817				938	938	938	GCF_001541385.1_ASM154138v1_00199	GCF_001541405.1_ASM154140v1_01449	GCF_001541505.1_ASM154150v1_00346	GCF_001541515.1_ASM154151v1_01712	GCF_001541535.1_ASM154153v1_01020	GCF_001541585.1_ASM154158v1_02077	GCF_001546015.1_ASM154601v1_01032	GCF_001546025.1_ASM154602v1_02062	GCF_001563615.1_ASM156361v1_00473	GCF_001700475.1_ASM170047v1_01289	GCF_002861765.1_ASM286176v1_00817	GCF_002861775.1_ASM286177v1_00997	GCF_002861805.1_ASM286180v1_01459	GCF_002861815.1_ASM286181v1_00725	GCF_002863245.1_ASM286324v1_01969	GCF_002863485.1_ASM286348v1_01172	GCF_002863505.1_ASM286350v1_01078	GCF_003795065.1_ASM379506v1_01117	GCF_003971565.1_ASM397156v1_00345	GCF_004103355.1_ASM410335v1_01533	GCF_004361075.1_ASM436107v1_01243	GCF_004361095.1_ASM436109v1_01298	GCF_004361115.1_ASM436111v1_01073	GCF_004361125.1_ASM436112v1_01268	GCF_004361175.1_ASM436117v1_01271	GCF_004361185.1_ASM436118v1_01282	GCF_004361195.1_ASM436119v1_01424	GCF_004361205.1_ASM436120v1_01078	GCF_004361215.1_ASM436121v1_01217	GCF_004361245.1_ASM436124v1_00998	GCF_004361265.1_ASM436126v1_01230	GCF_004361295.1_ASM436129v1_01274	GCF_004361315.1_ASM436131v1_01133	GCF_004361345.1_ASM436134v1_01592	GCF_004361355.1_ASM436135v1_01587
rplE		50S ribosomal protein L5	82		82	1	1	9804				542	542	542	GCF_001541385.1_ASM154138v1_00186	GCF_001541405.1_ASM154140v1_01462	GCF_001541505.1_ASM154150v1_00359	GCF_001541515.1_ASM154151v1_01699	GCF_001541535.1_ASM154153v1_01007	GCF_001541585.1_ASM154158v1_02090	GCF_001546015.1_ASM154601v1_01045	GCF_001546025.1_ASM154602v1_02049	GCF_001563615.1_ASM156361v1_00486	GCF_001700475.1_ASM170047v1_01302	GCF_002861765.1_ASM286176v1_00804	GCF_002861775.1_ASM286177v1_01010	GCF_002861805.1_ASM286180v1_01446	GCF_002861815.1_ASM286181v1_00738	GCF_002863245.1_ASM286324v1_01982	GCF_002863485.1_ASM286348v1_01159	GCF_002863505.1_ASM286350v1_01065	GCF_003795065.1_ASM379506v1_01104	GCF_003971565.1_ASM397156v1_00332	GCF_004103355.1_ASM410335v1_01520	GCF_004361075.1_ASM436107v1_01230	GCF_004361095.1_ASM436109v1_01285	GCF_004361115.1_ASM436111v1_01060	GCF_004361125.1_ASM436112v1_01255	GCF_004361175.1_ASM436117v1_01258	GCF_004361185.1_ASM436118v1_01269	GCF_004361195.1_ASM436119v1_01411	GCF_004361205.1_ASM436120v1_01065	GCF_004361215.1_ASM436121v1_01204	GCF_004361245.1_ASM436124v1_00985	GCF_004361265.1_ASM436126v1_01217	GCF_004361295.1_ASM436129v1_01261	GCF_004361315.1_ASM436131v1_01120	GCF_004361345.1_ASM436134v1_01579	GCF_004361355.1_ASM436135v1_01574
dacA_2		Diadenylate cyclase	82		82	1	1	6995				842	842	842	GCF_001541385.1_ASM154138v1_01931	GCF_001541405.1_ASM154140v1_00171	GCF_001541505.1_ASM154150v1_01094	GCF_001541515.1_ASM154151v1_00774	GCF_001541535.1_ASM154153v1_01188	GCF_001541585.1_ASM154158v1_01883	GCF_001546015.1_ASM154601v1_01587	GCF_001546025.1_ASM154602v1_01924	GCF_001563615.1_ASM156361v1_02181	GCF_001700475.1_ASM170047v1_00416	GCF_002861765.1_ASM286176v1_01195	GCF_002861775.1_ASM286177v1_00665	GCF_002861805.1_ASM286180v1_00044	GCF_002861815.1_ASM286181v1_00637	GCF_002863245.1_ASM286324v1_00634	GCF_002863485.1_ASM286348v1_00065	GCF_002863505.1_ASM286350v1_01810	GCF_003795065.1_ASM379506v1_00009	GCF_003971565.1_ASM397156v1_01826	GCF_004103355.1_ASM410335v1_00489	GCF_004361075.1_ASM436107v1_01761	GCF_004361095.1_ASM436109v1_01885	GCF_004361115.1_ASM436111v1_01743	GCF_004361125.1_ASM436112v1_01813	GCF_004361175.1_ASM436117v1_01823	GCF_004361185.1_ASM436118v1_01820	GCF_004361195.1_ASM436119v1_02075	GCF_004361205.1_ASM436120v1_01755	GCF_004361215.1_ASM436121v1_01921	GCF_004361245.1_ASM436124v1_01660	GCF_004361265.1_ASM436126v1_01791	GCF_004361295.1_ASM436129v1_01737	GCF_004361315.1_ASM436131v1_01832	GCF_004361345.1_ASM436134v1_02266	GCF_004361355.1_ASM436135v1_02252
uvrC		UvrABC system protein C	82		82	1	1	3060				1802	1802	1802	GCF_001541385.1_ASM154138v1_00761	GCF_001541405.1_ASM154140v1_01853	GCF_001541505.1_ASM154150v1_02191	GCF_001541515.1_ASM154151v1_00325	GCF_001541535.1_ASM154153v1_01753	GCF_001541585.1_ASM154158v1_02134	GCF_001546015.1_ASM154601v1_00544	GCF_001546025.1_ASM154602v1_02010	GCF_001563615.1_ASM156361v1_00368	GCF_001700475.1_ASM170047v1_00509	GCF_002861765.1_ASM286176v1_01594	GCF_002861775.1_ASM286177v1_01061	GCF_002861805.1_ASM286180v1_00945	GCF_002861815.1_ASM286181v1_01987	GCF_002863245.1_ASM286324v1_00361	GCF_002863485.1_ASM286348v1_01968	GCF_002863505.1_ASM286350v1_02085	GCF_003795065.1_ASM379506v1_02045	GCF_003971565.1_ASM397156v1_01028	GCF_004103355.1_ASM410335v1_02616	GCF_004361075.1_ASM436107v1_02182	GCF_004361095.1_ASM436109v1_02305	GCF_004361115.1_ASM436111v1_02080	GCF_004361125.1_ASM436112v1_02127	GCF_004361175.1_ASM436117v1_02180	GCF_004361185.1_ASM436118v1_02197	GCF_004361195.1_ASM436119v1_02503	GCF_004361205.1_ASM436120v1_02116	GCF_004361215.1_ASM436121v1_02334	GCF_004361245.1_ASM436124v1_02018	GCF_004361265.1_ASM436126v1_02099	GCF_004361295.1_ASM436129v1_02073	GCF_004361315.1_ASM436131v1_02148	GCF_004361345.1_ASM436134v1_02595	GCF_004361355.1_ASM436135v1_00126
pgcA		Phosphoglucomutase	82		82	1	1	7042				1724	1724	1724	GCF_001541385.1_ASM154138v1_01898	GCF_001541405.1_ASM154140v1_00112	GCF_001541505.1_ASM154150v1_01565	GCF_001541515.1_ASM154151v1_01337	GCF_001541535.1_ASM154153v1_00309	GCF_001541585.1_ASM154158v1_01438	GCF_001546015.1_ASM154601v1_01800	GCF_001546025.1_ASM154602v1_00821	GCF_001563615.1_ASM156361v1_00961	GCF_001700475.1_ASM170047v1_00876	GCF_002861765.1_ASM286176v1_02022	GCF_002861775.1_ASM286177v1_00368	GCF_002861805.1_ASM286180v1_00083	GCF_002861815.1_ASM286181v1_00349	GCF_002863245.1_ASM286324v1_00667	GCF_002863485.1_ASM286348v1_00026	GCF_002863505.1_ASM286350v1_00882	GCF_003795065.1_ASM379506v1_00048	GCF_003971565.1_ASM397156v1_01863	GCF_004103355.1_ASM410335v1_00059	GCF_004361075.1_ASM436107v1_01726	GCF_004361095.1_ASM436109v1_01851	GCF_004361115.1_ASM436111v1_01707	GCF_004361125.1_ASM436112v1_01779	GCF_004361175.1_ASM436117v1_01751	GCF_004361185.1_ASM436118v1_01785	GCF_004361195.1_ASM436119v1_02040	GCF_004361205.1_ASM436120v1_01716	GCF_004361215.1_ASM436121v1_01881	GCF_004361245.1_ASM436124v1_01625	GCF_004361265.1_ASM436126v1_01756	GCF_004361295.1_ASM436129v1_01702	GCF_004361315.1_ASM436131v1_01799	GCF_004361345.1_ASM436134v1_02230	GCF_004361355.1_ASM436135v1_02053
apbE		FAD:protein FMN transferase	82		82	1	1	4886				929	929	929	GCF_001541385.1_ASM154138v1_00696	GCF_001541405.1_ASM154140v1_01539	GCF_001541505.1_ASM154150v1_01952	GCF_001541515.1_ASM154151v1_00906	GCF_001541535.1_ASM154153v1_01314	GCF_001541585.1_ASM154158v1_02357	GCF_001546015.1_ASM154601v1_01466	GCF_001546025.1_ASM154602v1_01703	GCF_001563615.1_ASM156361v1_00187	GCF_001700475.1_ASM170047v1_01652	GCF_002861765.1_ASM286176v1_00430	GCF_002861775.1_ASM286177v1_00949	GCF_002861805.1_ASM286180v1_01534	GCF_002861815.1_ASM286181v1_01797	GCF_002863245.1_ASM286324v1_01736	GCF_002863485.1_ASM286348v1_00878	GCF_002863505.1_ASM286350v1_00006	GCF_003795065.1_ASM379506v1_00523	GCF_003971565.1_ASM397156v1_02308	GCF_004103355.1_ASM410335v1_00122	GCF_004361075.1_ASM436107v1_00703	GCF_004361095.1_ASM436109v1_00833	GCF_004361115.1_ASM436111v1_00706	GCF_004361125.1_ASM436112v1_00788	GCF_004361175.1_ASM436117v1_00735	GCF_004361185.1_ASM436118v1_00692	GCF_004361195.1_ASM436119v1_00749	GCF_004361205.1_ASM436120v1_00697	GCF_004361215.1_ASM436121v1_00819	GCF_004361245.1_ASM436124v1_00505	GCF_004361265.1_ASM436126v1_00775	GCF_004361295.1_ASM436129v1_00755	GCF_004361315.1_ASM436131v1_00756	GCF_004361345.1_ASM436134v1_00819	GCF_004361355.1_ASM436135v1_00915
engB		putative GTP-binding protein EngB	82		82	1	1	5967				590	590	590	GCF_001541385.1_ASM154138v1_02193	GCF_001541405.1_ASM154140v1_01349	GCF_001541505.1_ASM154150v1_00587	GCF_001541515.1_ASM154151v1_01910	GCF_001541535.1_ASM154153v1_01532	GCF_001541585.1_ASM154158v1_02019	GCF_001546015.1_ASM154601v1_01897	GCF_001546025.1_ASM154602v1_02115	GCF_001563615.1_ASM156361v1_00329	GCF_001700475.1_ASM170047v1_01122	GCF_002861765.1_ASM286176v1_00149	GCF_002861775.1_ASM286177v1_01163	GCF_002861805.1_ASM286180v1_00152	GCF_002861815.1_ASM286181v1_00781	GCF_002863245.1_ASM286324v1_01065	GCF_002863485.1_ASM286348v1_00362	GCF_002863505.1_ASM286350v1_01240	GCF_003795065.1_ASM379506v1_02212	GCF_003971565.1_ASM397156v1_01523	GCF_004103355.1_ASM410335v1_01921	GCF_004361075.1_ASM436107v1_02012	GCF_004361095.1_ASM436109v1_02133	GCF_004361115.1_ASM436111v1_01940	GCF_004361125.1_ASM436112v1_01980	GCF_004361175.1_ASM436117v1_02017	GCF_004361185.1_ASM436118v1_02038	GCF_004361195.1_ASM436119v1_02278	GCF_004361205.1_ASM436120v1_01976	GCF_004361215.1_ASM436121v1_02138	GCF_004361245.1_ASM436124v1_01825	GCF_004361265.1_ASM436126v1_01951	GCF_004361295.1_ASM436129v1_01922	GCF_004361315.1_ASM436131v1_01972	GCF_004361345.1_ASM436134v1_02439	GCF_004361355.1_ASM436135v1_02149
glnA		Glutamine synthetase	82		82	1	1	7707				1337	1337	1337	GCF_001541385.1_ASM154138v1_00420	GCF_001541405.1_ASM154140v1_01047	GCF_001541505.1_ASM154150v1_01323	GCF_001541515.1_ASM154151v1_00692	GCF_001541535.1_ASM154153v1_00742	GCF_001541585.1_ASM154158v1_01571	GCF_001546015.1_ASM154601v1_00075	GCF_001546025.1_ASM154602v1_00954	GCF_001563615.1_ASM156361v1_00037	GCF_001700475.1_ASM170047v1_00102	GCF_002861765.1_ASM286176v1_00833	GCF_002861775.1_ASM286177v1_02212	GCF_002861805.1_ASM286180v1_00855	GCF_002861815.1_ASM286181v1_01381	GCF_002863245.1_ASM286324v1_00418	GCF_002863485.1_ASM286348v1_00996	GCF_002863505.1_ASM286350v1_02111	GCF_003795065.1_ASM379506v1_01516	GCF_003971565.1_ASM397156v1_00734	GCF_004103355.1_ASM410335v1_01628	GCF_004361075.1_ASM436107v1_00309	GCF_004361095.1_ASM436109v1_00428	GCF_004361115.1_ASM436111v1_00317	GCF_004361125.1_ASM436112v1_00380	GCF_004361175.1_ASM436117v1_00355	GCF_004361185.1_ASM436118v1_00309	GCF_004361195.1_ASM436119v1_00361	GCF_004361205.1_ASM436120v1_00320	GCF_004361215.1_ASM436121v1_00436	GCF_004361245.1_ASM436124v1_00095	GCF_004361265.1_ASM436126v1_00369	GCF_004361295.1_ASM436129v1_00343	GCF_004361315.1_ASM436131v1_00424	GCF_004361345.1_ASM436134v1_00433	GCF_004361355.1_ASM436135v1_00575
rplR		50S ribosomal protein L18	82		82	1	1	9808				356	356	356	GCF_001541385.1_ASM154138v1_00190	GCF_001541405.1_ASM154140v1_01458	GCF_001541505.1_ASM154150v1_00355	GCF_001541515.1_ASM154151v1_01703	GCF_001541535.1_ASM154153v1_01011	GCF_001541585.1_ASM154158v1_02086	GCF_001546015.1_ASM154601v1_01041	GCF_001546025.1_ASM154602v1_02053	GCF_001563615.1_ASM156361v1_00482	GCF_001700475.1_ASM170047v1_01298	GCF_002861765.1_ASM286176v1_00808	GCF_002861775.1_ASM286177v1_01006	GCF_002861805.1_ASM286180v1_01450	GCF_002861815.1_ASM286181v1_00734	GCF_002863245.1_ASM286324v1_01978	GCF_002863485.1_ASM286348v1_01163	GCF_002863505.1_ASM286350v1_01069	GCF_003795065.1_ASM379506v1_01108	GCF_003971565.1_ASM397156v1_00336	GCF_004103355.1_ASM410335v1_01524	GCF_004361075.1_ASM436107v1_01234	GCF_004361095.1_ASM436109v1_01289	GCF_004361115.1_ASM436111v1_01064	GCF_004361125.1_ASM436112v1_01259	GCF_004361175.1_ASM436117v1_01262	GCF_004361185.1_ASM436118v1_01273	GCF_004361195.1_ASM436119v1_01415	GCF_004361205.1_ASM436120v1_01069	GCF_004361215.1_ASM436121v1_01208	GCF_004361245.1_ASM436124v1_00989	GCF_004361265.1_ASM436126v1_01221	GCF_004361295.1_ASM436129v1_01265	GCF_004361315.1_ASM436131v1_01124	GCF_004361345.1_ASM436134v1_01583	GCF_004361355.1_ASM436135v1_01578
rplC		50S ribosomal protein L3	82		82	1	1	9792				638	638	638	GCF_001541385.1_ASM154138v1_00174	GCF_001541405.1_ASM154140v1_01474	GCF_001541505.1_ASM154150v1_00371	GCF_001541515.1_ASM154151v1_01687	GCF_001541535.1_ASM154153v1_00995	GCF_001541585.1_ASM154158v1_02102	GCF_001546015.1_ASM154601v1_01057	GCF_001546025.1_ASM154602v1_02037	GCF_001563615.1_ASM156361v1_00498	GCF_001700475.1_ASM170047v1_01314	GCF_002861765.1_ASM286176v1_00792	GCF_002861775.1_ASM286177v1_01022	GCF_002861805.1_ASM286180v1_01434	GCF_002861815.1_ASM286181v1_00750	GCF_002863245.1_ASM286324v1_01994	GCF_002863485.1_ASM286348v1_01147	GCF_002863505.1_ASM286350v1_01053	GCF_003795065.1_ASM379506v1_01092	GCF_003971565.1_ASM397156v1_00320	GCF_004103355.1_ASM410335v1_01508	GCF_004361075.1_ASM436107v1_01218	GCF_004361095.1_ASM436109v1_01273	GCF_004361115.1_ASM436111v1_01048	GCF_004361125.1_ASM436112v1_01243	GCF_004361175.1_ASM436117v1_01246	GCF_004361185.1_ASM436118v1_01257	GCF_004361195.1_ASM436119v1_01399	GCF_004361205.1_ASM436120v1_01053	GCF_004361215.1_ASM436121v1_01192	GCF_004361245.1_ASM436124v1_00973	GCF_004361265.1_ASM436126v1_01205	GCF_004361295.1_ASM436129v1_01249	GCF_004361315.1_ASM436131v1_01108	GCF_004361345.1_ASM436134v1_01567	GCF_004361355.1_ASM436135v1_01562
group_12171		putative protein	82		82	1	1	4160				362	362	362	GCF_001541385.1_ASM154138v1_00309	GCF_001541405.1_ASM154140v1_02158	GCF_001541505.1_ASM154150v1_00048	GCF_001541515.1_ASM154151v1_02335	GCF_001541535.1_ASM154153v1_00836	GCF_001541585.1_ASM154158v1_01941	GCF_001546015.1_ASM154601v1_01280	GCF_001546025.1_ASM154602v1_00132	GCF_001563615.1_ASM156361v1_01355	GCF_001700475.1_ASM170047v1_02240	GCF_002861765.1_ASM286176v1_00384	GCF_002861775.1_ASM286177v1_00010	GCF_002861805.1_ASM286180v1_01135	GCF_002861815.1_ASM286181v1_00314	GCF_002863245.1_ASM286324v1_00924	GCF_002863485.1_ASM286348v1_00865	GCF_002863505.1_ASM286350v1_02295	GCF_003795065.1_ASM379506v1_01675	GCF_003971565.1_ASM397156v1_00905	GCF_004103355.1_ASM410335v1_00958	GCF_004361075.1_ASM436107v1_00128	GCF_004361095.1_ASM436109v1_00248	GCF_004361115.1_ASM436111v1_00197	GCF_004361125.1_ASM436112v1_00195	GCF_004361175.1_ASM436117v1_00219	GCF_004361185.1_ASM436118v1_00174	GCF_004361195.1_ASM436119v1_00201	GCF_004361205.1_ASM436120v1_00186	GCF_004361215.1_ASM436121v1_00250	GCF_004361245.1_ASM436124v1_02397	GCF_004361265.1_ASM436126v1_00184	GCF_004361295.1_ASM436129v1_00192	GCF_004361315.1_ASM436131v1_00171	GCF_004361345.1_ASM436134v1_00316	GCF_004361355.1_ASM436135v1_00435
murG		UDP-N-acetylglucosamine--N-acetylmuramyl-(pentapeptide) pyrophosphoryl-undecaprenol N-acetylglucosamine transferase	82		82	1	1	6014				1106	1106	1106	GCF_001541385.1_ASM154138v1_02233	GCF_001541405.1_ASM154140v1_01626	GCF_001541505.1_ASM154150v1_01157	GCF_001541515.1_ASM154151v1_01402	GCF_001541535.1_ASM154153v1_01094	GCF_001541585.1_ASM154158v1_01295	GCF_001546015.1_ASM154601v1_01818	GCF_001546025.1_ASM154602v1_01172	GCF_001563615.1_ASM156361v1_01640	GCF_001700475.1_ASM170047v1_00949	GCF_002861765.1_ASM286176v1_00278	GCF_002861775.1_ASM286177v1_01687	GCF_002861805.1_ASM286180v1_02005	GCF_002861815.1_ASM286181v1_00204	GCF_002863245.1_ASM286324v1_00332	GCF_002863485.1_ASM286348v1_01488	GCF_002863505.1_ASM286350v1_01176	GCF_003795065.1_ASM379506v1_02255	GCF_003971565.1_ASM397156v1_01566	GCF_004103355.1_ASM410335v1_01277	GCF_004361075.1_ASM436107v1_01970	GCF_004361095.1_ASM436109v1_02092	GCF_004361115.1_ASM436111v1_01899	GCF_004361125.1_ASM436112v1_01939	GCF_004361175.1_ASM436117v1_01976	GCF_004361185.1_ASM436118v1_01998	GCF_004361195.1_ASM436119v1_02236	GCF_004361205.1_ASM436120v1_01936	GCF_004361215.1_ASM436121v1_02095	GCF_004361245.1_ASM436124v1_01784	GCF_004361265.1_ASM436126v1_01909	GCF_004361295.1_ASM436129v1_01881	GCF_004361315.1_ASM436131v1_01931	GCF_004361345.1_ASM436134v1_02398	GCF_004361355.1_ASM436135v1_02108
rpsG		30S ribosomal protein S7	82		82	1	1	9789				470	470	470	GCF_001541385.1_ASM154138v1_00171	GCF_001541405.1_ASM154140v1_01477	GCF_001541505.1_ASM154150v1_02045	GCF_001541515.1_ASM154151v1_01684	GCF_001541535.1_ASM154153v1_00992	GCF_001541585.1_ASM154158v1_02105	GCF_001546015.1_ASM154601v1_01060	GCF_001546025.1_ASM154602v1_01197	GCF_001563615.1_ASM156361v1_00501	GCF_001700475.1_ASM170047v1_01317	GCF_002861765.1_ASM286176v1_01337	GCF_002861775.1_ASM286177v1_01540	GCF_002861805.1_ASM286180v1_01431	GCF_002861815.1_ASM286181v1_00753	GCF_002863245.1_ASM286324v1_01997	GCF_002863485.1_ASM286348v1_00957	GCF_002863505.1_ASM286350v1_01682	GCF_003795065.1_ASM379506v1_01089	GCF_003971565.1_ASM397156v1_00316	GCF_004103355.1_ASM410335v1_01505	GCF_004361075.1_ASM436107v1_01202	GCF_004361095.1_ASM436109v1_01245	GCF_004361115.1_ASM436111v1_01043	GCF_004361125.1_ASM436112v1_01238	GCF_004361175.1_ASM436117v1_01234	GCF_004361185.1_ASM436118v1_01249	GCF_004361195.1_ASM436119v1_01377	GCF_004361205.1_ASM436120v1_01038	GCF_004361215.1_ASM436121v1_01187	GCF_004361245.1_ASM436124v1_00949	GCF_004361265.1_ASM436126v1_01201	GCF_004361295.1_ASM436129v1_01243	GCF_004361315.1_ASM436131v1_01101	GCF_004361345.1_ASM436134v1_01541	GCF_004361355.1_ASM436135v1_01545
scpB		Segregation and condensation protein B	82		82	1	1	3013				590	590	590	GCF_001541385.1_ASM154138v1_00777	GCF_001541405.1_ASM154140v1_01935	GCF_001541505.1_ASM154150v1_02175	GCF_001541515.1_ASM154151v1_00494	GCF_001541535.1_ASM154153v1_01769	GCF_001541585.1_ASM154158v1_00669	GCF_001546015.1_ASM154601v1_00232	GCF_001546025.1_ASM154602v1_01722	GCF_001563615.1_ASM156361v1_00451	GCF_001700475.1_ASM170047v1_00525	GCF_002861765.1_ASM286176v1_01454	GCF_002861775.1_ASM286177v1_01390	GCF_002861805.1_ASM286180v1_00961	GCF_002861815.1_ASM286181v1_01971	GCF_002863245.1_ASM286324v1_00377	GCF_002863485.1_ASM286348v1_01984	GCF_002863505.1_ASM286350v1_00555	GCF_003795065.1_ASM379506v1_02029	GCF_003971565.1_ASM397156v1_01044	GCF_004103355.1_ASM410335v1_00391	GCF_004361075.1_ASM436107v1_02267	GCF_004361095.1_ASM436109v1_02390	GCF_004361115.1_ASM436111v1_02163	GCF_004361125.1_ASM436112v1_02143	GCF_004361175.1_ASM436117v1_02263	GCF_004361185.1_ASM436118v1_02280	GCF_004361195.1_ASM436119v1_02519	GCF_004361205.1_ASM436120v1_02199	GCF_004361215.1_ASM436121v1_02403	GCF_004361245.1_ASM436124v1_02087	GCF_004361265.1_ASM436126v1_02115	GCF_004361295.1_ASM436129v1_02089	GCF_004361315.1_ASM436131v1_02224	GCF_004361345.1_ASM436134v1_00030	GCF_004361355.1_ASM436135v1_00151
betI		HTH-type transcriptional regulator BetI	82		82	1	1	8665				683	683	683	GCF_001541385.1_ASM154138v1_01307	GCF_001541405.1_ASM154140v1_02279	GCF_001541505.1_ASM154150v1_00921	GCF_001541515.1_ASM154151v1_02115	GCF_001541535.1_ASM154153v1_00376	GCF_001541585.1_ASM154158v1_02400	GCF_001546015.1_ASM154601v1_00681	GCF_001546025.1_ASM154602v1_02336	GCF_001563615.1_ASM156361v1_00455	GCF_001700475.1_ASM170047v1_00606	GCF_002861765.1_ASM286176v1_00780	GCF_002861775.1_ASM286177v1_01131	GCF_002861805.1_ASM286180v1_01903	GCF_002861815.1_ASM286181v1_00281	GCF_002863245.1_ASM286324v1_00133	GCF_002863485.1_ASM286348v1_01382	GCF_002863505.1_ASM286350v1_01307	GCF_003795065.1_ASM379506v1_00905	GCF_003971565.1_ASM397156v1_00135	GCF_004103355.1_ASM410335v1_02330	GCF_004361075.1_ASM436107v1_00377	GCF_004361095.1_ASM436109v1_00466	GCF_004361115.1_ASM436111v1_00367	GCF_004361125.1_ASM436112v1_00633	GCF_004361175.1_ASM436117v1_00322	GCF_004361185.1_ASM436118v1_00017	GCF_004361195.1_ASM436119v1_00943	GCF_004361205.1_ASM436120v1_00256	GCF_004361215.1_ASM436121v1_00744	GCF_004361245.1_ASM436124v1_00514	GCF_004361265.1_ASM436126v1_00709	GCF_004361295.1_ASM436129v1_00698	GCF_004361315.1_ASM436131v1_00634	GCF_004361345.1_ASM436134v1_00378	GCF_004361355.1_ASM436135v1_00587
der		GTPase Der	82		82	1	1	3007				1307	1313	1307	GCF_001541385.1_ASM154138v1_00783	GCF_001541405.1_ASM154140v1_01941	GCF_001541505.1_ASM154150v1_02169	GCF_001541515.1_ASM154151v1_00488	GCF_001541535.1_ASM154153v1_00594	GCF_001541585.1_ASM154158v1_00020	GCF_001546015.1_ASM154601v1_00238	GCF_001546025.1_ASM154602v1_01716	GCF_001563615.1_ASM156361v1_01828	GCF_001700475.1_ASM170047v1_00531	GCF_002861765.1_ASM286176v1_01460	GCF_002861775.1_ASM286177v1_01384	GCF_002861805.1_ASM286180v1_00611	GCF_002861815.1_ASM286181v1_01965	GCF_002863245.1_ASM286324v1_00383	GCF_002863485.1_ASM286348v1_01990	GCF_002863505.1_ASM286350v1_00282	GCF_003795065.1_ASM379506v1_02022	GCF_003971565.1_ASM397156v1_01051	GCF_004103355.1_ASM410335v1_00779	GCF_004361075.1_ASM436107v1_02273	GCF_004361095.1_ASM436109v1_02396	GCF_004361115.1_ASM436111v1_02169	GCF_004361125.1_ASM436112v1_02149	GCF_004361175.1_ASM436117v1_02269	GCF_004361185.1_ASM436118v1_02286	GCF_004361195.1_ASM436119v1_02525	GCF_004361205.1_ASM436120v1_02205	GCF_004361215.1_ASM436121v1_02409	GCF_004361245.1_ASM436124v1_02093	GCF_004361265.1_ASM436126v1_02121	GCF_004361295.1_ASM436129v1_02095	GCF_004361315.1_ASM436131v1_02230	GCF_004361345.1_ASM436134v1_00036	GCF_004361355.1_ASM436135v1_00157
yrrK		Putative pre-16S rRNA nuclease	82		82	1	1	9113				428	428	428	GCF_001541385.1_ASM154138v1_00546	GCF_001541405.1_ASM154140v1_00834	GCF_001541505.1_ASM154150v1_01268	GCF_001541515.1_ASM154151v1_00035	GCF_001541535.1_ASM154153v1_01920	GCF_001541585.1_ASM154158v1_00208	GCF_001546015.1_ASM154601v1_00895	GCF_001546025.1_ASM154602v1_00282	GCF_001563615.1_ASM156361v1_00307	GCF_001700475.1_ASM170047v1_00273	GCF_002861765.1_ASM286176v1_00460	GCF_002861775.1_ASM286177v1_00749	GCF_002861805.1_ASM286180v1_00782	GCF_002861815.1_ASM286181v1_01609	GCF_002863245.1_ASM286324v1_00230	GCF_002863485.1_ASM286348v1_00814	GCF_002863505.1_ASM286350v1_00694	GCF_003795065.1_ASM379506v1_01236	GCF_003971565.1_ASM397156v1_00462	GCF_004103355.1_ASM410335v1_01910	GCF_004361075.1_ASM436107v1_01370	GCF_004361095.1_ASM436109v1_01451	GCF_004361115.1_ASM436111v1_01243	GCF_004361125.1_ASM436112v1_01403	GCF_004361175.1_ASM436117v1_01382	GCF_004361185.1_ASM436118v1_01441	GCF_004361195.1_ASM436119v1_01624	GCF_004361205.1_ASM436120v1_01214	GCF_004361215.1_ASM436121v1_01361	GCF_004361245.1_ASM436124v1_01195	GCF_004361265.1_ASM436126v1_01375	GCF_004361295.1_ASM436129v1_01367	GCF_004361315.1_ASM436131v1_01284	GCF_004361345.1_ASM436134v1_01808	GCF_004361355.1_ASM436135v1_01723
ytpP		Thioredoxin-like protein YtpP	82		82	1	1	2881				320	320	320	GCF_001541385.1_ASM154138v1_01663	GCF_001541405.1_ASM154140v1_01002	GCF_001541505.1_ASM154150v1_00554	GCF_001541515.1_ASM154151v1_01882	GCF_001541535.1_ASM154153v1_00658	GCF_001541585.1_ASM154158v1_00723	GCF_001546015.1_ASM154601v1_01155	GCF_001546025.1_ASM154602v1_01772	GCF_001563615.1_ASM156361v1_01391	GCF_001700475.1_ASM170047v1_00371	GCF_002861765.1_ASM286176v1_00223	GCF_002861775.1_ASM286177v1_00614	GCF_002861805.1_ASM286180v1_00226	GCF_002861815.1_ASM286181v1_00920	GCF_002863245.1_ASM286324v1_01897	GCF_002863485.1_ASM286348v1_00710	GCF_002863505.1_ASM286350v1_01929	GCF_003795065.1_ASM379506v1_01389	GCF_003971565.1_ASM397156v1_00631	GCF_004103355.1_ASM410335v1_00205	GCF_004361075.1_ASM436107v1_00415	GCF_004361095.1_ASM436109v1_00533	GCF_004361115.1_ASM436111v1_00421	GCF_004361125.1_ASM436112v1_00472	GCF_004361175.1_ASM436117v1_00443	GCF_004361185.1_ASM436118v1_00411	GCF_004361195.1_ASM436119v1_00454	GCF_004361205.1_ASM436120v1_00408	GCF_004361215.1_ASM436121v1_00528	GCF_004361245.1_ASM436124v1_00190	GCF_004361265.1_ASM436126v1_00459	GCF_004361295.1_ASM436129v1_00433	GCF_004361315.1_ASM436131v1_00331	GCF_004361345.1_ASM436134v1_00534	GCF_004361355.1_ASM436135v1_00674
sorA		PTS system sorbose-specific EIIC component	82		82	1	1	1587				809	809	809	GCF_001541385.1_ASM154138v1_01065	GCF_001541405.1_ASM154140v1_01157	GCF_001541505.1_ASM154150v1_01069	GCF_001541515.1_ASM154151v1_02372	GCF_001541535.1_ASM154153v1_00544	GCF_001541585.1_ASM154158v1_00484	GCF_001546015.1_ASM154601v1_01935	GCF_001546025.1_ASM154602v1_00927	GCF_001563615.1_ASM156361v1_00567	GCF_001700475.1_ASM170047v1_00041	GCF_002861765.1_ASM286176v1_00746	GCF_002861775.1_ASM286177v1_01267	GCF_002861805.1_ASM286180v1_00655	GCF_002861815.1_ASM286181v1_00863	GCF_002863245.1_ASM286324v1_01694	GCF_002863485.1_ASM286348v1_00952	GCF_002863505.1_ASM286350v1_01478	GCF_003795065.1_ASM379506v1_00298	GCF_003971565.1_ASM397156v1_02095	GCF_004103355.1_ASM410335v1_01377	GCF_004361075.1_ASM436107v1_01451	GCF_004361095.1_ASM436109v1_01554	GCF_004361115.1_ASM436111v1_01377	GCF_004361125.1_ASM436112v1_01496	GCF_004361175.1_ASM436117v1_01459	GCF_004361185.1_ASM436118v1_01503	GCF_004361195.1_ASM436119v1_01778	GCF_004361205.1_ASM436120v1_01298	GCF_004361215.1_ASM436121v1_01447	GCF_004361245.1_ASM436124v1_01322	GCF_004361265.1_ASM436126v1_01475	GCF_004361295.1_ASM436129v1_01436	GCF_004361315.1_ASM436131v1_01437	GCF_004361345.1_ASM436134v1_01920	GCF_004361355.1_ASM436135v1_01792
rplV		50S ribosomal protein L22	82		82	1	1	9797				353	353	353	GCF_001541385.1_ASM154138v1_00179	GCF_001541405.1_ASM154140v1_01469	GCF_001541505.1_ASM154150v1_00366	GCF_001541515.1_ASM154151v1_01692	GCF_001541535.1_ASM154153v1_01000	GCF_001541585.1_ASM154158v1_02097	GCF_001546015.1_ASM154601v1_01052	GCF_001546025.1_ASM154602v1_02042	GCF_001563615.1_ASM156361v1_00493	GCF_001700475.1_ASM170047v1_01309	GCF_002861765.1_ASM286176v1_00797	GCF_002861775.1_ASM286177v1_01017	GCF_002861805.1_ASM286180v1_01439	GCF_002861815.1_ASM286181v1_00745	GCF_002863245.1_ASM286324v1_01989	GCF_002863485.1_ASM286348v1_01152	GCF_002863505.1_ASM286350v1_01058	GCF_003795065.1_ASM379506v1_01097	GCF_003971565.1_ASM397156v1_00325	GCF_004103355.1_ASM410335v1_01513	GCF_004361075.1_ASM436107v1_01223	GCF_004361095.1_ASM436109v1_01278	GCF_004361115.1_ASM436111v1_01053	GCF_004361125.1_ASM436112v1_01248	GCF_004361175.1_ASM436117v1_01251	GCF_004361185.1_ASM436118v1_01262	GCF_004361195.1_ASM436119v1_01404	GCF_004361205.1_ASM436120v1_01058	GCF_004361215.1_ASM436121v1_01197	GCF_004361245.1_ASM436124v1_00978	GCF_004361265.1_ASM436126v1_01210	GCF_004361295.1_ASM436129v1_01254	GCF_004361315.1_ASM436131v1_01113	GCF_004361345.1_ASM436134v1_01572	GCF_004361355.1_ASM436135v1_01567
aspS		Aspartate--tRNA ligase	82		82	1	1	3076				1844	1853	1852	GCF_001541385.1_ASM154138v1_00751	GCF_001541405.1_ASM154140v1_01842	GCF_001541505.1_ASM154150v1_00756	GCF_001541515.1_ASM154151v1_02156	GCF_001541535.1_ASM154153v1_01742	GCF_001541585.1_ASM154158v1_00591	GCF_001546015.1_ASM154601v1_01873	GCF_001546025.1_ASM154602v1_02021	GCF_001563615.1_ASM156361v1_00357	GCF_001700475.1_ASM170047v1_00500	GCF_002861765.1_ASM286176v1_01606	GCF_002861775.1_ASM286177v1_01509	GCF_002861805.1_ASM286180v1_00258	GCF_002861815.1_ASM286181v1_01996	GCF_002863245.1_ASM286324v1_00352	GCF_002863485.1_ASM286348v1_01957	GCF_002863505.1_ASM286350v1_01754	GCF_003795065.1_ASM379506v1_02059	GCF_003971565.1_ASM397156v1_01015	GCF_004103355.1_ASM410335v1_00257	GCF_004361075.1_ASM436107v1_02171	GCF_004361095.1_ASM436109v1_02294	GCF_004361115.1_ASM436111v1_02068	GCF_004361125.1_ASM436112v1_02115	GCF_004361175.1_ASM436117v1_02169	GCF_004361185.1_ASM436118v1_02159	GCF_004361195.1_ASM436119v1_02492	GCF_004361205.1_ASM436120v1_02091	GCF_004361215.1_ASM436121v1_02316	GCF_004361245.1_ASM436124v1_02007	GCF_004361265.1_ASM436126v1_02089	GCF_004361295.1_ASM436129v1_02062	GCF_004361315.1_ASM436131v1_02137	GCF_004361345.1_ASM436134v1_02582	GCF_004361355.1_ASM436135v1_00115
groL		60 kDa chaperonin	82		82	1	1	9100				1625	1625	1625	GCF_001541385.1_ASM154138v1_00558	GCF_001541405.1_ASM154140v1_00846	GCF_001541505.1_ASM154150v1_01256	GCF_001541515.1_ASM154151v1_00023	GCF_001541535.1_ASM154153v1_01908	GCF_001541585.1_ASM154158v1_01240	GCF_001546015.1_ASM154601v1_00883	GCF_001546025.1_ASM154602v1_00294	GCF_001563615.1_ASM156361v1_00295	GCF_001700475.1_ASM170047v1_00285	GCF_002861765.1_ASM286176v1_00448	GCF_002861775.1_ASM286177v1_00761	GCF_002861805.1_ASM286180v1_01584	GCF_002861815.1_ASM286181v1_01621	GCF_002863245.1_ASM286324v1_00242	GCF_002863485.1_ASM286348v1_00802	GCF_002863505.1_ASM286350v1_00682	GCF_003795065.1_ASM379506v1_01224	GCF_003971565.1_ASM397156v1_00450	GCF_004103355.1_ASM410335v1_01898	GCF_004361075.1_ASM436107v1_01358	GCF_004361095.1_ASM436109v1_01439	GCF_004361115.1_ASM436111v1_01231	GCF_004361125.1_ASM436112v1_01391	GCF_004361175.1_ASM436117v1_01370	GCF_004361185.1_ASM436118v1_01429	GCF_004361195.1_ASM436119v1_01612	GCF_004361205.1_ASM436120v1_01202	GCF_004361215.1_ASM436121v1_01349	GCF_004361245.1_ASM436124v1_01183	GCF_004361265.1_ASM436126v1_01363	GCF_004361295.1_ASM436129v1_01355	GCF_004361315.1_ASM436131v1_01272	GCF_004361345.1_ASM436134v1_01796	GCF_004361355.1_ASM436135v1_01711
nadK		NAD kinase	82		82	1	1	7076				803	803	803	GCF_001541385.1_ASM154138v1_01869	GCF_001541405.1_ASM154140v1_00347	GCF_001541505.1_ASM154150v1_01347	GCF_001541515.1_ASM154151v1_01308	GCF_001541535.1_ASM154153v1_01662	GCF_001541585.1_ASM154158v1_00378	GCF_001546015.1_ASM154601v1_00525	GCF_001546025.1_ASM154602v1_02137	GCF_001563615.1_ASM156361v1_00178	GCF_001700475.1_ASM170047v1_00979	GCF_002861765.1_ASM286176v1_02051	GCF_002861775.1_ASM286177v1_01834	GCF_002861805.1_ASM286180v1_00112	GCF_002861815.1_ASM286181v1_01574	GCF_002863245.1_ASM286324v1_00696	GCF_002863485.1_ASM286348v1_01057	GCF_002863505.1_ASM286350v1_00056	GCF_003795065.1_ASM379506v1_00080	GCF_003971565.1_ASM397156v1_01893	GCF_004103355.1_ASM410335v1_00030	GCF_004361075.1_ASM436107v1_01697	GCF_004361095.1_ASM436109v1_01822	GCF_004361115.1_ASM436111v1_01678	GCF_004361125.1_ASM436112v1_01750	GCF_004361175.1_ASM436117v1_01722	GCF_004361185.1_ASM436118v1_01756	GCF_004361195.1_ASM436119v1_02011	GCF_004361205.1_ASM436120v1_01684	GCF_004361215.1_ASM436121v1_01849	GCF_004361245.1_ASM436124v1_01592	GCF_004361265.1_ASM436126v1_01727	GCF_004361295.1_ASM436129v1_01673	GCF_004361315.1_ASM436131v1_01729	GCF_004361345.1_ASM436134v1_02199	GCF_004361355.1_ASM436135v1_02024
pgk		Phosphoglycerate kinase	82		82	1	1	7011				1211	1211	1211	GCF_001541385.1_ASM154138v1_01918	GCF_001541405.1_ASM154140v1_00157	GCF_001541505.1_ASM154150v1_01080	GCF_001541515.1_ASM154151v1_00760	GCF_001541535.1_ASM154153v1_00672	GCF_001541585.1_ASM154158v1_01869	GCF_001546015.1_ASM154601v1_01988	GCF_001546025.1_ASM154602v1_00568	GCF_001563615.1_ASM156361v1_02269	GCF_001700475.1_ASM170047v1_00403	GCF_002861765.1_ASM286176v1_01181	GCF_002861775.1_ASM286177v1_00651	GCF_002861805.1_ASM286180v1_00058	GCF_002861815.1_ASM286181v1_00650	GCF_002863245.1_ASM286324v1_00647	GCF_002863485.1_ASM286348v1_00050	GCF_002863505.1_ASM286350v1_01824	GCF_003795065.1_ASM379506v1_00024	GCF_003971565.1_ASM397156v1_01841	GCF_004103355.1_ASM410335v1_00475	GCF_004361075.1_ASM436107v1_01748	GCF_004361095.1_ASM436109v1_01872	GCF_004361115.1_ASM436111v1_01729	GCF_004361125.1_ASM436112v1_01800	GCF_004361175.1_ASM436117v1_01809	GCF_004361185.1_ASM436118v1_01806	GCF_004361195.1_ASM436119v1_02061	GCF_004361205.1_ASM436120v1_01741	GCF_004361215.1_ASM436121v1_01905	GCF_004361245.1_ASM436124v1_01646	GCF_004361265.1_ASM436126v1_01778	GCF_004361295.1_ASM436129v1_01723	GCF_004361315.1_ASM436131v1_01819	GCF_004361345.1_ASM436134v1_02251	GCF_004361355.1_ASM436135v1_02081
sasA_4		Adaptive-response sensory-kinase SasA	82		82	1	1	5243				1154	1154	1154	GCF_001541385.1_ASM154138v1_00993	GCF_001541405.1_ASM154140v1_01553	GCF_001541505.1_ASM154150v1_01939	GCF_001541515.1_ASM154151v1_01993	GCF_001541535.1_ASM154153v1_01774	GCF_001541585.1_ASM154158v1_01528	GCF_001546015.1_ASM154601v1_00365	GCF_001546025.1_ASM154602v1_01688	GCF_001563615.1_ASM156361v1_00201	GCF_001700475.1_ASM170047v1_01667	GCF_002861765.1_ASM286176v1_00413	GCF_002861775.1_ASM286177v1_00934	GCF_002861805.1_ASM286180v1_01762	GCF_002861815.1_ASM286181v1_01812	GCF_002863245.1_ASM286324v1_01751	GCF_002863485.1_ASM286348v1_01513	GCF_002863505.1_ASM286350v1_00020	GCF_003795065.1_ASM379506v1_00509	GCF_003971565.1_ASM397156v1_02291	GCF_004103355.1_ASM410335v1_00108	GCF_004361075.1_ASM436107v1_00688	GCF_004361095.1_ASM436109v1_00818	GCF_004361115.1_ASM436111v1_00691	GCF_004361125.1_ASM436112v1_00774	GCF_004361175.1_ASM436117v1_00720	GCF_004361185.1_ASM436118v1_00677	GCF_004361195.1_ASM436119v1_00734	GCF_004361205.1_ASM436120v1_00682	GCF_004361215.1_ASM436121v1_00803	GCF_004361245.1_ASM436124v1_00490	GCF_004361265.1_ASM436126v1_00761	GCF_004361295.1_ASM436129v1_00741	GCF_004361315.1_ASM436131v1_00741	GCF_004361345.1_ASM436134v1_00805	GCF_004361355.1_ASM436135v1_00899
pyrE		Orotate phosphoribosyltransferase	82		82	1	1	4387				638	638	638	GCF_001541385.1_ASM154138v1_00365	GCF_001541405.1_ASM154140v1_02415	GCF_001541505.1_ASM154150v1_00734	GCF_001541515.1_ASM154151v1_02060	GCF_001541535.1_ASM154153v1_00891	GCF_001541585.1_ASM154158v1_01998	GCF_001546015.1_ASM154601v1_01199	GCF_001546025.1_ASM154602v1_01338	GCF_001563615.1_ASM156361v1_00120	GCF_001700475.1_ASM170047v1_01634	GCF_002861765.1_ASM286176v1_00126	GCF_002861775.1_ASM286177v1_00128	GCF_002861805.1_ASM286180v1_01188	GCF_002861815.1_ASM286181v1_01742	GCF_002863245.1_ASM286324v1_00878	GCF_002863485.1_ASM286348v1_00768	GCF_002863505.1_ASM286350v1_01363	GCF_003795065.1_ASM379506v1_01618	GCF_003971565.1_ASM397156v1_00849	GCF_004103355.1_ASM410335v1_02452	GCF_004361075.1_ASM436107v1_00241	GCF_004361095.1_ASM436109v1_00367	GCF_004361115.1_ASM436111v1_00252	GCF_004361125.1_ASM436112v1_00314	GCF_004361175.1_ASM436117v1_00274	GCF_004361185.1_ASM436118v1_00229	GCF_004361195.1_ASM436119v1_00308	GCF_004361205.1_ASM436120v1_00241	GCF_004361215.1_ASM436121v1_00352	GCF_004361245.1_ASM436124v1_02481	GCF_004361265.1_ASM436126v1_00303	GCF_004361295.1_ASM436129v1_00276	GCF_004361315.1_ASM436131v1_00255	GCF_004361345.1_ASM436134v1_00371	GCF_004361355.1_ASM436135v1_00506
srrA_1		Transcriptional regulatory protein SrrA	82		82	1	1	5242				686	686	686	GCF_001541385.1_ASM154138v1_00994	GCF_001541405.1_ASM154140v1_01552	GCF_001541505.1_ASM154150v1_01940	GCF_001541515.1_ASM154151v1_01992	GCF_001541535.1_ASM154153v1_01773	GCF_001541585.1_ASM154158v1_01527	GCF_001546015.1_ASM154601v1_00366	GCF_001546025.1_ASM154602v1_01689	GCF_001563615.1_ASM156361v1_00200	GCF_001700475.1_ASM170047v1_01666	GCF_002861765.1_ASM286176v1_00414	GCF_002861775.1_ASM286177v1_00935	GCF_002861805.1_ASM286180v1_01763	GCF_002861815.1_ASM286181v1_01811	GCF_002863245.1_ASM286324v1_01750	GCF_002863485.1_ASM286348v1_01512	GCF_002863505.1_ASM286350v1_00019	GCF_003795065.1_ASM379506v1_00510	GCF_003971565.1_ASM397156v1_02292	GCF_004103355.1_ASM410335v1_00109	GCF_004361075.1_ASM436107v1_00689	GCF_004361095.1_ASM436109v1_00819	GCF_004361115.1_ASM436111v1_00692	GCF_004361125.1_ASM436112v1_00775	GCF_004361175.1_ASM436117v1_00721	GCF_004361185.1_ASM436118v1_00678	GCF_004361195.1_ASM436119v1_00735	GCF_004361205.1_ASM436120v1_00683	GCF_004361215.1_ASM436121v1_00804	GCF_004361245.1_ASM436124v1_00491	GCF_004361265.1_ASM436126v1_00762	GCF_004361295.1_ASM436129v1_00742	GCF_004361315.1_ASM436131v1_00742	GCF_004361345.1_ASM436134v1_00806	GCF_004361355.1_ASM436135v1_00900
ntd_2		Nucleoside deoxyribosyltransferase	82		82	1	1	8816				476	476	476	GCF_001541385.1_ASM154138v1_01292	GCF_001541405.1_ASM154140v1_00531	GCF_001541505.1_ASM154150v1_00239	GCF_001541515.1_ASM154151v1_02129	GCF_001541535.1_ASM154153v1_00423	GCF_001541585.1_ASM154158v1_02414	GCF_001546015.1_ASM154601v1_00314	GCF_001546025.1_ASM154602v1_00917	GCF_001563615.1_ASM156361v1_01515	GCF_001700475.1_ASM170047v1_00591	GCF_002861765.1_ASM286176v1_01897	GCF_002861775.1_ASM286177v1_02014	GCF_002861805.1_ASM286180v1_01918	GCF_002861815.1_ASM286181v1_00266	GCF_002863245.1_ASM286324v1_00118	GCF_002863485.1_ASM286348v1_01910	GCF_002863505.1_ASM286350v1_00094	GCF_003795065.1_ASM379506v1_00924	GCF_003971565.1_ASM397156v1_00151	GCF_004103355.1_ASM410335v1_01971	GCF_004361075.1_ASM436107v1_00668	GCF_004361095.1_ASM436109v1_00768	GCF_004361115.1_ASM436111v1_00543	GCF_004361125.1_ASM436112v1_00866	GCF_004361175.1_ASM436117v1_00519	GCF_004361185.1_ASM436118v1_00253	GCF_004361195.1_ASM436119v1_01054	GCF_004361205.1_ASM436120v1_00477	GCF_004361215.1_ASM436121v1_01019	GCF_004361245.1_ASM436124v1_00700	GCF_004361265.1_ASM436126v1_00949	GCF_004361295.1_ASM436129v1_00834	GCF_004361315.1_ASM436131v1_00787	GCF_004361345.1_ASM436134v1_00582	GCF_004361355.1_ASM436135v1_00746
gadC		Glutamate/gamma-aminobutyrate antiporter	82		82	1	1	10403				1442	1442	1442	GCF_001541385.1_ASM154138v1_00127	GCF_001541405.1_ASM154140v1_02103	GCF_001541505.1_ASM154150v1_00332	GCF_001541515.1_ASM154151v1_02045	GCF_001541535.1_ASM154153v1_01073	GCF_001541585.1_ASM154158v1_00115	GCF_001546015.1_ASM154601v1_01233	GCF_001546025.1_ASM154602v1_01601	GCF_001563615.1_ASM156361v1_02325	GCF_001700475.1_ASM170047v1_02044	GCF_002861765.1_ASM286176v1_01949	GCF_002861775.1_ASM286177v1_01810	GCF_002861805.1_ASM286180v1_01625	GCF_002861815.1_ASM286181v1_01132	GCF_002863245.1_ASM286324v1_00822	GCF_002863485.1_ASM286348v1_01579	GCF_002863505.1_ASM286350v1_00947	GCF_003795065.1_ASM379506v1_00785	GCF_003971565.1_ASM397156v1_00063	GCF_004103355.1_ASM410335v1_00828	GCF_004361075.1_ASM436107v1_02070	GCF_004361095.1_ASM436109v1_02190	GCF_004361115.1_ASM436111v1_01780	GCF_004361125.1_ASM436112v1_01845	GCF_004361175.1_ASM436117v1_02056	GCF_004361185.1_ASM436118v1_01853	GCF_004361195.1_ASM436119v1_02438	GCF_004361205.1_ASM436120v1_01866	GCF_004361215.1_ASM436121v1_02176	GCF_004361245.1_ASM436124v1_01963	GCF_004361265.1_ASM436126v1_02001	GCF_004361295.1_ASM436129v1_01978	GCF_004361315.1_ASM436131v1_02015	GCF_004361345.1_ASM436134v1_02301	GCF_004361355.1_ASM436135v1_00016
murK		N-acetylmuramic acid/N-acetylglucosamine kinase	82		82	1	1	7697				923	923	923	GCF_001541385.1_ASM154138v1_00429	GCF_001541405.1_ASM154140v1_01038	GCF_001541505.1_ASM154150v1_01332	GCF_001541515.1_ASM154151v1_00701	GCF_001541535.1_ASM154153v1_00732	GCF_001541585.1_ASM154158v1_01581	GCF_001546015.1_ASM154601v1_00085	GCF_001546025.1_ASM154602v1_00944	GCF_001563615.1_ASM156361v1_00028	GCF_001700475.1_ASM170047v1_00111	GCF_002861765.1_ASM286176v1_00843	GCF_002861775.1_ASM286177v1_02221	GCF_002861805.1_ASM286180v1_00846	GCF_002861815.1_ASM286181v1_01390	GCF_002863245.1_ASM286324v1_00409	GCF_002863485.1_ASM286348v1_01005	GCF_002863505.1_ASM286350v1_01693	GCF_003795065.1_ASM379506v1_01506	GCF_003971565.1_ASM397156v1_00725	GCF_004103355.1_ASM410335v1_01619	GCF_004361075.1_ASM436107v1_00318	GCF_004361095.1_ASM436109v1_00437	GCF_004361115.1_ASM436111v1_00326	GCF_004361125.1_ASM436112v1_00389	GCF_004361175.1_ASM436117v1_00364	GCF_004361185.1_ASM436118v1_00318	GCF_004361195.1_ASM436119v1_00370	GCF_004361205.1_ASM436120v1_00329	GCF_004361215.1_ASM436121v1_00445	GCF_004361245.1_ASM436124v1_00104	GCF_004361265.1_ASM436126v1_00378	GCF_004361295.1_ASM436129v1_00352	GCF_004361315.1_ASM436131v1_00415	GCF_004361345.1_ASM436134v1_00442	GCF_004361355.1_ASM436135v1_00584
recA		Protein RecA	82		82	1	1	7060				1091	1100	1099	GCF_001541385.1_ASM154138v1_01884	GCF_001541405.1_ASM154140v1_00126	GCF_001541505.1_ASM154150v1_01579	GCF_001541515.1_ASM154151v1_01323	GCF_001541535.1_ASM154153v1_00293	GCF_001541585.1_ASM154158v1_01424	GCF_001546015.1_ASM154601v1_01786	GCF_001546025.1_ASM154602v1_01227	GCF_001563615.1_ASM156361v1_00947	GCF_001700475.1_ASM170047v1_00862	GCF_002861765.1_ASM286176v1_02036	GCF_002861775.1_ASM286177v1_00354	GCF_002861805.1_ASM286180v1_00097	GCF_002861815.1_ASM286181v1_00363	GCF_002863245.1_ASM286324v1_00681	GCF_002863485.1_ASM286348v1_00012	GCF_002863505.1_ASM286350v1_00071	GCF_003795065.1_ASM379506v1_00063	GCF_003971565.1_ASM397156v1_01878	GCF_004103355.1_ASM410335v1_00045	GCF_004361075.1_ASM436107v1_01712	GCF_004361095.1_ASM436109v1_01837	GCF_004361115.1_ASM436111v1_01693	GCF_004361125.1_ASM436112v1_01765	GCF_004361175.1_ASM436117v1_01737	GCF_004361185.1_ASM436118v1_01771	GCF_004361195.1_ASM436119v1_02026	GCF_004361205.1_ASM436120v1_01702	GCF_004361215.1_ASM436121v1_01867	GCF_004361245.1_ASM436124v1_01611	GCF_004361265.1_ASM436126v1_01742	GCF_004361295.1_ASM436129v1_01688	GCF_004361315.1_ASM436131v1_01785	GCF_004361345.1_ASM436134v1_02214	GCF_004361355.1_ASM436135v1_02039
clpP		ATP-dependent Clp protease proteolytic subunit	82		82	1	1	7032				584	584	584	GCF_001541385.1_ASM154138v1_01905	GCF_001541405.1_ASM154140v1_00105	GCF_001541505.1_ASM154150v1_01558	GCF_001541515.1_ASM154151v1_01344	GCF_001541535.1_ASM154153v1_00785	GCF_001541585.1_ASM154158v1_01445	GCF_001546015.1_ASM154601v1_01807	GCF_001546025.1_ASM154602v1_00637	GCF_001563615.1_ASM156361v1_00968	GCF_001700475.1_ASM170047v1_00883	GCF_002861765.1_ASM286176v1_01578	GCF_002861775.1_ASM286177v1_00375	GCF_002861805.1_ASM286180v1_00076	GCF_002861815.1_ASM286181v1_00342	GCF_002863245.1_ASM286324v1_00660	GCF_002863485.1_ASM286348v1_00033	GCF_002863505.1_ASM286350v1_00875	GCF_003795065.1_ASM379506v1_00041	GCF_003971565.1_ASM397156v1_01856	GCF_004103355.1_ASM410335v1_00066	GCF_004361075.1_ASM436107v1_01733	GCF_004361095.1_ASM436109v1_01858	GCF_004361115.1_ASM436111v1_01714	GCF_004361125.1_ASM436112v1_01786	GCF_004361175.1_ASM436117v1_01758	GCF_004361185.1_ASM436118v1_01792	GCF_004361195.1_ASM436119v1_02047	GCF_004361205.1_ASM436120v1_01723	GCF_004361215.1_ASM436121v1_01888	GCF_004361245.1_ASM436124v1_01632	GCF_004361265.1_ASM436126v1_01763	GCF_004361295.1_ASM436129v1_01709	GCF_004361315.1_ASM436131v1_01806	GCF_004361345.1_ASM436134v1_02238	GCF_004361355.1_ASM436135v1_02060
pckA		Phosphoenolpyruvate carboxykinase (ATP)	82		82	1	1	1624				1658	1658	1658	GCF_001541385.1_ASM154138v1_01196	GCF_001541405.1_ASM154140v1_01136	GCF_001541505.1_ASM154150v1_01800	GCF_001541515.1_ASM154151v1_02353	GCF_001541535.1_ASM154153v1_00488	GCF_001541585.1_ASM154158v1_00465	GCF_001546015.1_ASM154601v1_01630	GCF_001546025.1_ASM154602v1_01797	GCF_001563615.1_ASM156361v1_00548	GCF_001700475.1_ASM170047v1_00026	GCF_002861765.1_ASM286176v1_00766	GCF_002861775.1_ASM286177v1_00734	GCF_002861805.1_ASM286180v1_00670	GCF_002861815.1_ASM286181v1_00878	GCF_002863245.1_ASM286324v1_01538	GCF_002863485.1_ASM286348v1_00933	GCF_002863505.1_ASM286350v1_01746	GCF_003795065.1_ASM379506v1_00279	GCF_003971565.1_ASM397156v1_02076	GCF_004103355.1_ASM410335v1_01358	GCF_004361075.1_ASM436107v1_01472	GCF_004361095.1_ASM436109v1_01590	GCF_004361115.1_ASM436111v1_01396	GCF_004361125.1_ASM436112v1_01515	GCF_004361175.1_ASM436117v1_01486	GCF_004361185.1_ASM436118v1_01535	GCF_004361195.1_ASM436119v1_01800	GCF_004361205.1_ASM436120v1_01351	GCF_004361215.1_ASM436121v1_01466	GCF_004361245.1_ASM436124v1_01341	GCF_004361265.1_ASM436126v1_01494	GCF_004361295.1_ASM436129v1_01455	GCF_004361315.1_ASM436131v1_01456	GCF_004361345.1_ASM436134v1_01945	GCF_004361355.1_ASM436135v1_01813
ycaM_1		Inner membrane transporter YcaM	82		82	1	1	7017				1433	1433	1433	GCF_001541385.1_ASM154138v1_01913	GCF_001541405.1_ASM154140v1_00152	GCF_001541505.1_ASM154150v1_01075	GCF_001541515.1_ASM154151v1_00755	GCF_001541535.1_ASM154153v1_00677	GCF_001541585.1_ASM154158v1_01864	GCF_001546015.1_ASM154601v1_01983	GCF_001546025.1_ASM154602v1_00573	GCF_001563615.1_ASM156361v1_02274	GCF_001700475.1_ASM170047v1_00398	GCF_002861765.1_ASM286176v1_02005	GCF_002861775.1_ASM286177v1_00646	GCF_002861805.1_ASM286180v1_00064	GCF_002861815.1_ASM286181v1_00655	GCF_002863245.1_ASM286324v1_00652	GCF_002863485.1_ASM286348v1_00045	GCF_002863505.1_ASM286350v1_01830	GCF_003795065.1_ASM379506v1_00029	GCF_003971565.1_ASM397156v1_01846	GCF_004103355.1_ASM410335v1_00469	GCF_004361075.1_ASM436107v1_01743	GCF_004361095.1_ASM436109v1_01867	GCF_004361115.1_ASM436111v1_01724	GCF_004361125.1_ASM436112v1_01795	GCF_004361175.1_ASM436117v1_01804	GCF_004361185.1_ASM436118v1_01801	GCF_004361195.1_ASM436119v1_02056	GCF_004361205.1_ASM436120v1_01736	GCF_004361215.1_ASM436121v1_01900	GCF_004361245.1_ASM436124v1_01641	GCF_004361265.1_ASM436126v1_01773	GCF_004361295.1_ASM436129v1_01718	GCF_004361315.1_ASM436131v1_01814	GCF_004361345.1_ASM436134v1_02246	GCF_004361355.1_ASM436135v1_02076
rplGA		putative ribosomal protein YlxQ	82		82	1	1	827				311	311	311	GCF_001541385.1_ASM154138v1_00503	GCF_001541405.1_ASM154140v1_01111	GCF_001541505.1_ASM154150v1_01684	GCF_001541515.1_ASM154151v1_00459	GCF_001541535.1_ASM154153v1_00089	GCF_001541585.1_ASM154158v1_01767	GCF_001546015.1_ASM154601v1_00115	GCF_001546025.1_ASM154602v1_02279	GCF_001563615.1_ASM156361v1_00913	GCF_001700475.1_ASM170047v1_00210	GCF_002861765.1_ASM286176v1_00095	GCF_002861775.1_ASM286177v1_01897	GCF_002861805.1_ASM286180v1_01257	GCF_002861815.1_ASM286181v1_02225	GCF_002863245.1_ASM286324v1_01394	GCF_002863485.1_ASM286348v1_01660	GCF_002863505.1_ASM286350v1_01988	GCF_003795065.1_ASM379506v1_01726	GCF_003971565.1_ASM397156v1_01437	GCF_004103355.1_ASM410335v1_02088	GCF_004361075.1_ASM436107v1_00077	GCF_004361095.1_ASM436109v1_00197	GCF_004361115.1_ASM436111v1_00139	GCF_004361125.1_ASM436112v1_00143	GCF_004361175.1_ASM436117v1_00159	GCF_004361185.1_ASM436118v1_00124	GCF_004361195.1_ASM436119v1_00150	GCF_004361205.1_ASM436120v1_00136	GCF_004361215.1_ASM436121v1_00199	GCF_004361245.1_ASM436124v1_02347	GCF_004361265.1_ASM436126v1_00133	GCF_004361295.1_ASM436129v1_00141	GCF_004361315.1_ASM436131v1_00120	GCF_004361345.1_ASM436134v1_00265	GCF_004361355.1_ASM436135v1_00386
mnmG		tRNA uridine 5-carboxymethylaminomethyl modification enzyme MnmG	82		82	1	1	5106				1898	1904	1903	GCF_001541385.1_ASM154138v1_00629	GCF_001541405.1_ASM154140v1_00074	GCF_001541505.1_ASM154150v1_00426	GCF_001541515.1_ASM154151v1_01956	GCF_001541535.1_ASM154153v1_01281	GCF_001541585.1_ASM154158v1_00373	GCF_001546015.1_ASM154601v1_00774	GCF_001546025.1_ASM154602v1_01096	GCF_001563615.1_ASM156361v1_02035	GCF_001700475.1_ASM170047v1_00714	GCF_002861765.1_ASM286176v1_01550	GCF_002861775.1_ASM286177v1_01102	GCF_002861805.1_ASM286180v1_01394	GCF_002861815.1_ASM286181v1_00490	GCF_002863245.1_ASM286324v1_00586	GCF_002863485.1_ASM286348v1_01114	GCF_002863505.1_ASM286350v1_02194	GCF_003795065.1_ASM379506v1_00878	GCF_003971565.1_ASM397156v1_02497	GCF_004103355.1_ASM410335v1_01857	GCF_004361075.1_ASM436107v1_00004	GCF_004361095.1_ASM436109v1_00004	GCF_004361115.1_ASM436111v1_00004	GCF_004361125.1_ASM436112v1_00004	GCF_004361175.1_ASM436117v1_00004	GCF_004361185.1_ASM436118v1_00001	GCF_004361195.1_ASM436119v1_00004	GCF_004361205.1_ASM436120v1_00004	GCF_004361215.1_ASM436121v1_00004	GCF_004361245.1_ASM436124v1_00001	GCF_004361265.1_ASM436126v1_00004	GCF_004361295.1_ASM436129v1_00001	GCF_004361315.1_ASM436131v1_00004	GCF_004361345.1_ASM436134v1_00001	GCF_004361355.1_ASM436135v1_00001
tig		Trigger factor	82		82	1	1	5969				1331	1331	1331	GCF_001541385.1_ASM154138v1_02195	GCF_001541405.1_ASM154140v1_01351	GCF_001541505.1_ASM154150v1_00589	GCF_001541515.1_ASM154151v1_01912	GCF_001541535.1_ASM154153v1_01534	GCF_001541585.1_ASM154158v1_02017	GCF_001546015.1_ASM154601v1_01899	GCF_001546025.1_ASM154602v1_02117	GCF_001563615.1_ASM156361v1_00327	GCF_001700475.1_ASM170047v1_01120	GCF_002861765.1_ASM286176v1_00147	GCF_002861775.1_ASM286177v1_01161	GCF_002861805.1_ASM286180v1_00150	GCF_002861815.1_ASM286181v1_00779	GCF_002863245.1_ASM286324v1_01063	GCF_002863485.1_ASM286348v1_00360	GCF_002863505.1_ASM286350v1_01238	GCF_003795065.1_ASM379506v1_02214	GCF_003971565.1_ASM397156v1_01525	GCF_004103355.1_ASM410335v1_01919	GCF_004361075.1_ASM436107v1_02010	GCF_004361095.1_ASM436109v1_02131	GCF_004361115.1_ASM436111v1_01938	GCF_004361125.1_ASM436112v1_01978	GCF_004361175.1_ASM436117v1_02015	GCF_004361185.1_ASM436118v1_02036	GCF_004361195.1_ASM436119v1_02276	GCF_004361205.1_ASM436120v1_01974	GCF_004361215.1_ASM436121v1_02136	GCF_004361245.1_ASM436124v1_01823	GCF_004361265.1_ASM436126v1_01949	GCF_004361295.1_ASM436129v1_01920	GCF_004361315.1_ASM436131v1_01970	GCF_004361345.1_ASM436134v1_02437	GCF_004361355.1_ASM436135v1_02147
rplN		50S ribosomal protein L14	82		82	1	1	9802				368	368	368	GCF_001541385.1_ASM154138v1_00184	GCF_001541405.1_ASM154140v1_01464	GCF_001541505.1_ASM154150v1_00361	GCF_001541515.1_ASM154151v1_01697	GCF_001541535.1_ASM154153v1_01005	GCF_001541585.1_ASM154158v1_02092	GCF_001546015.1_ASM154601v1_01047	GCF_001546025.1_ASM154602v1_02047	GCF_001563615.1_ASM156361v1_00488	GCF_001700475.1_ASM170047v1_01304	GCF_002861765.1_ASM286176v1_00802	GCF_002861775.1_ASM286177v1_01012	GCF_002861805.1_ASM286180v1_01444	GCF_002861815.1_ASM286181v1_00740	GCF_002863245.1_ASM286324v1_01984	GCF_002863485.1_ASM286348v1_01157	GCF_002863505.1_ASM286350v1_01063	GCF_003795065.1_ASM379506v1_01102	GCF_003971565.1_ASM397156v1_00330	GCF_004103355.1_ASM410335v1_01518	GCF_004361075.1_ASM436107v1_01228	GCF_004361095.1_ASM436109v1_01283	GCF_004361115.1_ASM436111v1_01058	GCF_004361125.1_ASM436112v1_01253	GCF_004361175.1_ASM436117v1_01256	GCF_004361185.1_ASM436118v1_01267	GCF_004361195.1_ASM436119v1_01409	GCF_004361205.1_ASM436120v1_01063	GCF_004361215.1_ASM436121v1_01202	GCF_004361245.1_ASM436124v1_00983	GCF_004361265.1_ASM436126v1_01215	GCF_004361295.1_ASM436129v1_01259	GCF_004361315.1_ASM436131v1_01118	GCF_004361345.1_ASM436134v1_01577	GCF_004361355.1_ASM436135v1_01572
rluB_2		Ribosomal large subunit pseudouridine synthase B	82		82	1	1	3012				716	716	716	GCF_001541385.1_ASM154138v1_00778	GCF_001541405.1_ASM154140v1_01936	GCF_001541505.1_ASM154150v1_02174	GCF_001541515.1_ASM154151v1_00493	GCF_001541535.1_ASM154153v1_01770	GCF_001541585.1_ASM154158v1_00668	GCF_001546015.1_ASM154601v1_00233	GCF_001546025.1_ASM154602v1_01721	GCF_001563615.1_ASM156361v1_00452	GCF_001700475.1_ASM170047v1_00526	GCF_002861765.1_ASM286176v1_01455	GCF_002861775.1_ASM286177v1_01389	GCF_002861805.1_ASM286180v1_00962	GCF_002861815.1_ASM286181v1_01970	GCF_002863245.1_ASM286324v1_00378	GCF_002863485.1_ASM286348v1_01985	GCF_002863505.1_ASM286350v1_00554	GCF_003795065.1_ASM379506v1_02028	GCF_003971565.1_ASM397156v1_01045	GCF_004103355.1_ASM410335v1_00392	GCF_004361075.1_ASM436107v1_02268	GCF_004361095.1_ASM436109v1_02391	GCF_004361115.1_ASM436111v1_02164	GCF_004361125.1_ASM436112v1_02144	GCF_004361175.1_ASM436117v1_02264	GCF_004361185.1_ASM436118v1_02281	GCF_004361195.1_ASM436119v1_02520	GCF_004361205.1_ASM436120v1_02200	GCF_004361215.1_ASM436121v1_02404	GCF_004361245.1_ASM436124v1_02088	GCF_004361265.1_ASM436126v1_02116	GCF_004361295.1_ASM436129v1_02090	GCF_004361315.1_ASM436131v1_02225	GCF_004361345.1_ASM436134v1_00031	GCF_004361355.1_ASM436135v1_00152
dnaJ		Chaperone protein DnaJ	82		82	1	1	835				1151	1151	1151	GCF_001541385.1_ASM154138v1_00495	GCF_001541405.1_ASM154140v1_01119	GCF_001541505.1_ASM154150v1_01676	GCF_001541515.1_ASM154151v1_00467	GCF_001541535.1_ASM154153v1_00081	GCF_001541585.1_ASM154158v1_01775	GCF_001546015.1_ASM154601v1_00107	GCF_001546025.1_ASM154602v1_02271	GCF_001563615.1_ASM156361v1_00905	GCF_001700475.1_ASM170047v1_00202	GCF_002861765.1_ASM286176v1_00087	GCF_002861775.1_ASM286177v1_01889	GCF_002861805.1_ASM286180v1_01836	GCF_002861815.1_ASM286181v1_02217	GCF_002863245.1_ASM286324v1_01402	GCF_002863485.1_ASM286348v1_01652	GCF_002863505.1_ASM286350v1_01936	GCF_003795065.1_ASM379506v1_01734	GCF_003971565.1_ASM397156v1_01429	GCF_004103355.1_ASM410335v1_02080	GCF_004361075.1_ASM436107v1_00069	GCF_004361095.1_ASM436109v1_00189	GCF_004361115.1_ASM436111v1_00131	GCF_004361125.1_ASM436112v1_00135	GCF_004361175.1_ASM436117v1_00151	GCF_004361185.1_ASM436118v1_00116	GCF_004361195.1_ASM436119v1_00142	GCF_004361205.1_ASM436120v1_00128	GCF_004361215.1_ASM436121v1_00191	GCF_004361245.1_ASM436124v1_02339	GCF_004361265.1_ASM436126v1_00125	GCF_004361295.1_ASM436129v1_00133	GCF_004361315.1_ASM436131v1_00112	GCF_004361345.1_ASM436134v1_00257	GCF_004361355.1_ASM436135v1_00378
mutS		DNA mismatch repair protein MutS	82		82	1	1	9101				2573	2597	2577	GCF_001541385.1_ASM154138v1_00557	GCF_001541405.1_ASM154140v1_00845	GCF_001541505.1_ASM154150v1_01257	GCF_001541515.1_ASM154151v1_00024	GCF_001541535.1_ASM154153v1_01909	GCF_001541585.1_ASM154158v1_00197	GCF_001546015.1_ASM154601v1_00884	GCF_001546025.1_ASM154602v1_00293	GCF_001563615.1_ASM156361v1_00296	GCF_001700475.1_ASM170047v1_00284	GCF_002861765.1_ASM286176v1_00449	GCF_002861775.1_ASM286177v1_00760	GCF_002861805.1_ASM286180v1_00771	GCF_002861815.1_ASM286181v1_01620	GCF_002863245.1_ASM286324v1_00241	GCF_002863485.1_ASM286348v1_00803	GCF_002863505.1_ASM286350v1_00683	GCF_003795065.1_ASM379506v1_01225	GCF_003971565.1_ASM397156v1_00451	GCF_004103355.1_ASM410335v1_01899	GCF_004361075.1_ASM436107v1_01359	GCF_004361095.1_ASM436109v1_01440	GCF_004361115.1_ASM436111v1_01232	GCF_004361125.1_ASM436112v1_01392	GCF_004361175.1_ASM436117v1_01371	GCF_004361185.1_ASM436118v1_01430	GCF_004361195.1_ASM436119v1_01613	GCF_004361205.1_ASM436120v1_01203	GCF_004361215.1_ASM436121v1_01350	GCF_004361245.1_ASM436124v1_01184	GCF_004361265.1_ASM436126v1_01364	GCF_004361295.1_ASM436129v1_01356	GCF_004361315.1_ASM436131v1_01273	GCF_004361345.1_ASM436134v1_01797	GCF_004361355.1_ASM436135v1_01712
gtaB		UTP--glucose-1-phosphate uridylyltransferase	82		82	1	1	7109				902	902	902	GCF_001541385.1_ASM154138v1_01841	GCF_001541405.1_ASM154140v1_00372	GCF_001541505.1_ASM154150v1_02051	GCF_001541515.1_ASM154151v1_00815	GCF_001541535.1_ASM154153v1_00320	GCF_001541585.1_ASM154158v1_00525	GCF_001546015.1_ASM154601v1_00927	GCF_001546025.1_ASM154602v1_00146	GCF_001563615.1_ASM156361v1_00153	GCF_001700475.1_ASM170047v1_01069	GCF_002861765.1_ASM286176v1_01521	GCF_002861775.1_ASM286177v1_02124	GCF_002861805.1_ASM286180v1_01812	GCF_002861815.1_ASM286181v1_01298	GCF_002863245.1_ASM286324v1_00720	GCF_002863485.1_ASM286348v1_02054	GCF_002863505.1_ASM286350v1_00031	GCF_003795065.1_ASM379506v1_00112	GCF_003971565.1_ASM397156v1_01919	GCF_004103355.1_ASM410335v1_00005	GCF_004361075.1_ASM436107v1_01674	GCF_004361095.1_ASM436109v1_01799	GCF_004361115.1_ASM436111v1_01655	GCF_004361125.1_ASM436112v1_01727	GCF_004361175.1_ASM436117v1_01699	GCF_004361185.1_ASM436118v1_01733	GCF_004361195.1_ASM436119v1_01986	GCF_004361205.1_ASM436120v1_01642	GCF_004361215.1_ASM436121v1_01765	GCF_004361245.1_ASM436124v1_01569	GCF_004361265.1_ASM436126v1_01704	GCF_004361295.1_ASM436129v1_01649	GCF_004361315.1_ASM436131v1_01705	GCF_004361345.1_ASM436134v1_02141	GCF_004361355.1_ASM436135v1_01996
rplP		50S ribosomal protein L16	82		82	1	1	9799				440	440	440	GCF_001541385.1_ASM154138v1_00181	GCF_001541405.1_ASM154140v1_01467	GCF_001541505.1_ASM154150v1_00364	GCF_001541515.1_ASM154151v1_01694	GCF_001541535.1_ASM154153v1_01002	GCF_001541585.1_ASM154158v1_02095	GCF_001546015.1_ASM154601v1_01050	GCF_001546025.1_ASM154602v1_02044	GCF_001563615.1_ASM156361v1_00491	GCF_001700475.1_ASM170047v1_01307	GCF_002861765.1_ASM286176v1_00799	GCF_002861775.1_ASM286177v1_01015	GCF_002861805.1_ASM286180v1_01441	GCF_002861815.1_ASM286181v1_00743	GCF_002863245.1_ASM286324v1_01987	GCF_002863485.1_ASM286348v1_01154	GCF_002863505.1_ASM286350v1_01060	GCF_003795065.1_ASM379506v1_01099	GCF_003971565.1_ASM397156v1_00327	GCF_004103355.1_ASM410335v1_01515	GCF_004361075.1_ASM436107v1_01225	GCF_004361095.1_ASM436109v1_01280	GCF_004361115.1_ASM436111v1_01055	GCF_004361125.1_ASM436112v1_01250	GCF_004361175.1_ASM436117v1_01253	GCF_004361185.1_ASM436118v1_01264	GCF_004361195.1_ASM436119v1_01406	GCF_004361205.1_ASM436120v1_01060	GCF_004361215.1_ASM436121v1_01199	GCF_004361245.1_ASM436124v1_00980	GCF_004361265.1_ASM436126v1_01212	GCF_004361295.1_ASM436129v1_01256	GCF_004361315.1_ASM436131v1_01115	GCF_004361345.1_ASM436134v1_01574	GCF_004361355.1_ASM436135v1_01569
trpS2		Tryptophan--tRNA ligase 2	82		82	1	1	3824				1022	1022	1022	GCF_001541385.1_ASM154138v1_00094	GCF_001541405.1_ASM154140v1_02061	GCF_001541505.1_ASM154150v1_02426	GCF_001541515.1_ASM154151v1_00582	GCF_001541535.1_ASM154153v1_01224	GCF_001541585.1_ASM154158v1_01630	GCF_001546015.1_ASM154601v1_00177	GCF_001546025.1_ASM154602v1_01302	GCF_001563615.1_ASM156361v1_01560	GCF_001700475.1_ASM170047v1_01401	GCF_002861765.1_ASM286176v1_00887	GCF_002861775.1_ASM286177v1_01197	GCF_002861805.1_ASM286180v1_01694	GCF_002861815.1_ASM286181v1_00042	GCF_002863245.1_ASM286324v1_00046	GCF_002863485.1_ASM286348v1_01399	GCF_002863505.1_ASM286350v1_01404	GCF_003795065.1_ASM379506v1_00996	GCF_003971565.1_ASM397156v1_00224	GCF_004103355.1_ASM410335v1_00982	GCF_004361075.1_ASM436107v1_01034	GCF_004361095.1_ASM436109v1_01092	GCF_004361115.1_ASM436111v1_00956	GCF_004361125.1_ASM436112v1_01108	GCF_004361175.1_ASM436117v1_01111	GCF_004361185.1_ASM436118v1_00923	GCF_004361195.1_ASM436119v1_01207	GCF_004361205.1_ASM436120v1_00939	GCF_004361215.1_ASM436121v1_01102	GCF_004361245.1_ASM436124v1_00860	GCF_004361265.1_ASM436126v1_01083	GCF_004361295.1_ASM436129v1_01087	GCF_004361315.1_ASM436131v1_01017	GCF_004361345.1_ASM436134v1_01153	GCF_004361355.1_ASM436135v1_01287
rps1		30S ribosomal protein S1	82		82	1	1	3008				1208	1208	1208	GCF_001541385.1_ASM154138v1_00782	GCF_001541405.1_ASM154140v1_01940	GCF_001541505.1_ASM154150v1_02170	GCF_001541515.1_ASM154151v1_00489	GCF_001541535.1_ASM154153v1_00595	GCF_001541585.1_ASM154158v1_00019	GCF_001546015.1_ASM154601v1_00237	GCF_001546025.1_ASM154602v1_01717	GCF_001563615.1_ASM156361v1_01827	GCF_001700475.1_ASM170047v1_00530	GCF_002861765.1_ASM286176v1_01459	GCF_002861775.1_ASM286177v1_01385	GCF_002861805.1_ASM286180v1_00610	GCF_002861815.1_ASM286181v1_01966	GCF_002863245.1_ASM286324v1_00382	GCF_002863485.1_ASM286348v1_01989	GCF_002863505.1_ASM286350v1_00281	GCF_003795065.1_ASM379506v1_02023	GCF_003971565.1_ASM397156v1_01050	GCF_004103355.1_ASM410335v1_00778	GCF_004361075.1_ASM436107v1_02272	GCF_004361095.1_ASM436109v1_02395	GCF_004361115.1_ASM436111v1_02168	GCF_004361125.1_ASM436112v1_02148	GCF_004361175.1_ASM436117v1_02268	GCF_004361185.1_ASM436118v1_02285	GCF_004361195.1_ASM436119v1_02524	GCF_004361205.1_ASM436120v1_02204	GCF_004361215.1_ASM436121v1_02408	GCF_004361245.1_ASM436124v1_02092	GCF_004361265.1_ASM436126v1_02120	GCF_004361295.1_ASM436129v1_02094	GCF_004361315.1_ASM436131v1_02229	GCF_004361345.1_ASM436134v1_00035	GCF_004361355.1_ASM436135v1_00156
ldh_2		L-lactate dehydrogenase	82		82	1	1	3130				929	929	929	GCF_001541385.1_ASM154138v1_01759	GCF_001541405.1_ASM154140v1_00563	GCF_001541505.1_ASM154150v1_02009	GCF_001541515.1_ASM154151v1_00305	GCF_001541535.1_ASM154153v1_02107	GCF_001541585.1_ASM154158v1_00271	GCF_001546015.1_ASM154601v1_00720	GCF_001546025.1_ASM154602v1_00051	GCF_001563615.1_ASM156361v1_01160	GCF_001700475.1_ASM170047v1_01900	GCF_002861765.1_ASM286176v1_01011	GCF_002861775.1_ASM286177v1_01299	GCF_002861805.1_ASM286180v1_00283	GCF_002861815.1_ASM286181v1_00816	GCF_002863245.1_ASM286324v1_01534	GCF_002863485.1_ASM286348v1_00260	GCF_002863505.1_ASM286350v1_00550	GCF_003795065.1_ASM379506v1_02090	GCF_003971565.1_ASM397156v1_00988	GCF_004103355.1_ASM410335v1_01575	GCF_004361075.1_ASM436107v1_02124	GCF_004361095.1_ASM436109v1_02267	GCF_004361115.1_ASM436111v1_02028	GCF_004361125.1_ASM436112v1_02089	GCF_004361175.1_ASM436117v1_02142	GCF_004361185.1_ASM436118v1_02132	GCF_004361195.1_ASM436119v1_02465	GCF_004361205.1_ASM436120v1_02064	GCF_004361215.1_ASM436121v1_02289	GCF_004361245.1_ASM436124v1_01980	GCF_004361265.1_ASM436126v1_02063	GCF_004361295.1_ASM436129v1_02036	GCF_004361315.1_ASM436131v1_02110	GCF_004361345.1_ASM436134v1_02555	GCF_004361355.1_ASM436135v1_00089
rsmH		Ribosomal RNA small subunit methyltransferase H	82		82	1	1	6020				947	947	947	GCF_001541385.1_ASM154138v1_02238	GCF_001541405.1_ASM154140v1_01621	GCF_001541505.1_ASM154150v1_01162	GCF_001541515.1_ASM154151v1_01407	GCF_001541535.1_ASM154153v1_01099	GCF_001541585.1_ASM154158v1_01300	GCF_001546015.1_ASM154601v1_01813	GCF_001546025.1_ASM154602v1_01167	GCF_001563615.1_ASM156361v1_01645	GCF_001700475.1_ASM170047v1_00954	GCF_002861765.1_ASM286176v1_00283	GCF_002861775.1_ASM286177v1_01692	GCF_002861805.1_ASM286180v1_02010	GCF_002861815.1_ASM286181v1_00209	GCF_002863245.1_ASM286324v1_00327	GCF_002863485.1_ASM286348v1_01483	GCF_002863505.1_ASM286350v1_01171	GCF_003795065.1_ASM379506v1_02260	GCF_003971565.1_ASM397156v1_01571	GCF_004103355.1_ASM410335v1_01282	GCF_004361075.1_ASM436107v1_01965	GCF_004361095.1_ASM436109v1_02087	GCF_004361115.1_ASM436111v1_01894	GCF_004361125.1_ASM436112v1_01934	GCF_004361175.1_ASM436117v1_01971	GCF_004361185.1_ASM436118v1_01993	GCF_004361195.1_ASM436119v1_02231	GCF_004361205.1_ASM436120v1_01931	GCF_004361215.1_ASM436121v1_02090	GCF_004361245.1_ASM436124v1_01779	GCF_004361265.1_ASM436126v1_01904	GCF_004361295.1_ASM436129v1_01876	GCF_004361315.1_ASM436131v1_01926	GCF_004361345.1_ASM436134v1_02393	GCF_004361355.1_ASM436135v1_02103
tuf		Elongation factor Tu	82		82	1	1	5970				1190	1190	1190	GCF_001541385.1_ASM154138v1_02196	GCF_001541405.1_ASM154140v1_01352	GCF_001541505.1_ASM154150v1_00590	GCF_001541515.1_ASM154151v1_01913	GCF_001541535.1_ASM154153v1_01535	GCF_001541585.1_ASM154158v1_02016	GCF_001546015.1_ASM154601v1_01900	GCF_001546025.1_ASM154602v1_02118	GCF_001563615.1_ASM156361v1_00326	GCF_001700475.1_ASM170047v1_01119	GCF_002861765.1_ASM286176v1_00146	GCF_002861775.1_ASM286177v1_01160	GCF_002861805.1_ASM286180v1_00149	GCF_002861815.1_ASM286181v1_00778	GCF_002863245.1_ASM286324v1_01062	GCF_002863485.1_ASM286348v1_00359	GCF_002863505.1_ASM286350v1_01237	GCF_003795065.1_ASM379506v1_02215	GCF_003971565.1_ASM397156v1_01526	GCF_004103355.1_ASM410335v1_01918	GCF_004361075.1_ASM436107v1_02009	GCF_004361095.1_ASM436109v1_02130	GCF_004361115.1_ASM436111v1_01937	GCF_004361125.1_ASM436112v1_01977	GCF_004361175.1_ASM436117v1_02014	GCF_004361185.1_ASM436118v1_02035	GCF_004361195.1_ASM436119v1_02275	GCF_004361205.1_ASM436120v1_01973	GCF_004361215.1_ASM436121v1_02135	GCF_004361245.1_ASM436124v1_01822	GCF_004361265.1_ASM436126v1_01948	GCF_004361295.1_ASM436129v1_01919	GCF_004361315.1_ASM436131v1_01969	GCF_004361345.1_ASM436134v1_02436	GCF_004361355.1_ASM436135v1_02146
hisS		Histidine--tRNA ligase	82		82	1	1	3077				1286	1286	1286	GCF_001541385.1_ASM154138v1_00750	GCF_001541405.1_ASM154140v1_01841	GCF_001541505.1_ASM154150v1_00755	GCF_001541515.1_ASM154151v1_02157	GCF_001541535.1_ASM154153v1_01741	GCF_001541585.1_ASM154158v1_00592	GCF_001546015.1_ASM154601v1_01872	GCF_001546025.1_ASM154602v1_02022	GCF_001563615.1_ASM156361v1_00356	GCF_001700475.1_ASM170047v1_00499	GCF_002861765.1_ASM286176v1_01607	GCF_002861775.1_ASM286177v1_01510	GCF_002861805.1_ASM286180v1_00259	GCF_002861815.1_ASM286181v1_01997	GCF_002863245.1_ASM286324v1_00351	GCF_002863485.1_ASM286348v1_01956	GCF_002863505.1_ASM286350v1_01755	GCF_003795065.1_ASM379506v1_02060	GCF_003971565.1_ASM397156v1_01014	GCF_004103355.1_ASM410335v1_00256	GCF_004361075.1_ASM436107v1_02170	GCF_004361095.1_ASM436109v1_02293	GCF_004361115.1_ASM436111v1_02067	GCF_004361125.1_ASM436112v1_02114	GCF_004361175.1_ASM436117v1_02168	GCF_004361185.1_ASM436118v1_02158	GCF_004361195.1_ASM436119v1_02491	GCF_004361205.1_ASM436120v1_02090	GCF_004361215.1_ASM436121v1_02315	GCF_004361245.1_ASM436124v1_02006	GCF_004361265.1_ASM436126v1_02088	GCF_004361295.1_ASM436129v1_02061	GCF_004361315.1_ASM436131v1_02136	GCF_004361345.1_ASM436134v1_02581	GCF_004361355.1_ASM436135v1_00114
trxB		Thioredoxin reductase	82		82	1	1	7043				938	938	938	GCF_001541385.1_ASM154138v1_01897	GCF_001541405.1_ASM154140v1_00113	GCF_001541505.1_ASM154150v1_01566	GCF_001541515.1_ASM154151v1_01336	GCF_001541535.1_ASM154153v1_00307	GCF_001541585.1_ASM154158v1_01437	GCF_001546015.1_ASM154601v1_01799	GCF_001546025.1_ASM154602v1_00820	GCF_001563615.1_ASM156361v1_00960	GCF_001700475.1_ASM170047v1_00875	GCF_002861765.1_ASM286176v1_02023	GCF_002861775.1_ASM286177v1_00367	GCF_002861805.1_ASM286180v1_00084	GCF_002861815.1_ASM286181v1_00350	GCF_002863245.1_ASM286324v1_00668	GCF_002863485.1_ASM286348v1_00025	GCF_002863505.1_ASM286350v1_00883	GCF_003795065.1_ASM379506v1_00050	GCF_003971565.1_ASM397156v1_01864	GCF_004103355.1_ASM410335v1_00058	GCF_004361075.1_ASM436107v1_01725	GCF_004361095.1_ASM436109v1_01850	GCF_004361115.1_ASM436111v1_01706	GCF_004361125.1_ASM436112v1_01778	GCF_004361175.1_ASM436117v1_01750	GCF_004361185.1_ASM436118v1_01784	GCF_004361195.1_ASM436119v1_02039	GCF_004361205.1_ASM436120v1_01715	GCF_004361215.1_ASM436121v1_01880	GCF_004361245.1_ASM436124v1_01624	GCF_004361265.1_ASM436126v1_01755	GCF_004361295.1_ASM436129v1_01701	GCF_004361315.1_ASM436131v1_01798	GCF_004361345.1_ASM436134v1_02229	GCF_004361355.1_ASM436135v1_02052
gatC		Glutamyl-tRNA(Gln) amidotransferase subunit C	82		82	1	1	1751				308	308	308	GCF_001541385.1_ASM154138v1_01478	GCF_001541405.1_ASM154140v1_02383	GCF_001541505.1_ASM154150v1_01743	GCF_001541515.1_ASM154151v1_01656	GCF_001541535.1_ASM154153v1_01848	GCF_001541585.1_ASM154158v1_00408	GCF_001546015.1_ASM154601v1_01372	GCF_001546025.1_ASM154602v1_01853	GCF_001563615.1_ASM156361v1_02458	GCF_001700475.1_ASM170047v1_02177	GCF_002861765.1_ASM286176v1_00576	GCF_002861775.1_ASM286177v1_02055	GCF_002861805.1_ASM286180v1_00722	GCF_002861815.1_ASM286181v1_00854	GCF_002863245.1_ASM286324v1_00472	GCF_002863485.1_ASM286348v1_00197	GCF_002863505.1_ASM286350v1_01325	GCF_003795065.1_ASM379506v1_00220	GCF_003971565.1_ASM397156v1_02016	GCF_004103355.1_ASM410335v1_02058	GCF_004361075.1_ASM436107v1_01548	GCF_004361095.1_ASM436109v1_01651	GCF_004361115.1_ASM436111v1_01471	GCF_004361125.1_ASM436112v1_01575	GCF_004361175.1_ASM436117v1_01558	GCF_004361185.1_ASM436118v1_01594	GCF_004361195.1_ASM436119v1_01863	GCF_004361205.1_ASM436120v1_01442	GCF_004361215.1_ASM436121v1_01532	GCF_004361245.1_ASM436124v1_01408	GCF_004361265.1_ASM436126v1_01556	GCF_004361295.1_ASM436129v1_01514	GCF_004361315.1_ASM436131v1_01531	GCF_004361345.1_ASM436134v1_02010	GCF_004361355.1_ASM436135v1_01893
scpA		Segregation and condensation protein A	82		82	1	1	3014				740	740	740	GCF_001541385.1_ASM154138v1_00776	GCF_001541405.1_ASM154140v1_01934	GCF_001541505.1_ASM154150v1_02176	GCF_001541515.1_ASM154151v1_00495	GCF_001541535.1_ASM154153v1_01768	GCF_001541585.1_ASM154158v1_00670	GCF_001546015.1_ASM154601v1_00231	GCF_001546025.1_ASM154602v1_01723	GCF_001563615.1_ASM156361v1_00450	GCF_001700475.1_ASM170047v1_00524	GCF_002861765.1_ASM286176v1_01453	GCF_002861775.1_ASM286177v1_01391	GCF_002861805.1_ASM286180v1_00960	GCF_002861815.1_ASM286181v1_01972	GCF_002863245.1_ASM286324v1_00376	GCF_002863485.1_ASM286348v1_01983	GCF_002863505.1_ASM286350v1_00556	GCF_003795065.1_ASM379506v1_02030	GCF_003971565.1_ASM397156v1_01043	GCF_004103355.1_ASM410335v1_00390	GCF_004361075.1_ASM436107v1_02266	GCF_004361095.1_ASM436109v1_02389	GCF_004361115.1_ASM436111v1_02162	GCF_004361125.1_ASM436112v1_02142	GCF_004361175.1_ASM436117v1_02262	GCF_004361185.1_ASM436118v1_02279	GCF_004361195.1_ASM436119v1_02518	GCF_004361205.1_ASM436120v1_02198	GCF_004361215.1_ASM436121v1_02402	GCF_004361245.1_ASM436124v1_02086	GCF_004361265.1_ASM436126v1_02114	GCF_004361295.1_ASM436129v1_02088	GCF_004361315.1_ASM436131v1_02223	GCF_004361345.1_ASM436134v1_00029	GCF_004361355.1_ASM436135v1_00150
rnj1		Ribonuclease J 1	82		82	1	1	5989				1679	1679	1679	GCF_001541385.1_ASM154138v1_02212	GCF_001541405.1_ASM154140v1_01647	GCF_001541505.1_ASM154150v1_00606	GCF_001541515.1_ASM154151v1_01929	GCF_001541535.1_ASM154153v1_00155	GCF_001541585.1_ASM154158v1_02000	GCF_001546015.1_ASM154601v1_00070	GCF_001546025.1_ASM154602v1_02034	GCF_001563615.1_ASM156361v1_01619	GCF_001700475.1_ASM170047v1_01103	GCF_002861765.1_ASM286176v1_00130	GCF_002861775.1_ASM286177v1_01144	GCF_002861805.1_ASM286180v1_01979	GCF_002861815.1_ASM286181v1_00762	GCF_002863245.1_ASM286324v1_01940	GCF_002863485.1_ASM286348v1_00241	GCF_002863505.1_ASM286350v1_01538	GCF_003795065.1_ASM379506v1_02234	GCF_003971565.1_ASM397156v1_01543	GCF_004103355.1_ASM410335v1_02259	GCF_004361075.1_ASM436107v1_01993	GCF_004361095.1_ASM436109v1_02114	GCF_004361115.1_ASM436111v1_01921	GCF_004361125.1_ASM436112v1_01961	GCF_004361175.1_ASM436117v1_01998	GCF_004361185.1_ASM436118v1_02019	GCF_004361195.1_ASM436119v1_02258	GCF_004361205.1_ASM436120v1_01957	GCF_004361215.1_ASM436121v1_02119	GCF_004361245.1_ASM436124v1_01806	GCF_004361265.1_ASM436126v1_01932	GCF_004361295.1_ASM436129v1_01903	GCF_004361315.1_ASM436131v1_01953	GCF_004361345.1_ASM436134v1_02420	GCF_004361355.1_ASM436135v1_02130
group_12327		N-acetyldiaminopimelate deacetylase	82		82	1	1	5951				1154	1154	1154	GCF_001541385.1_ASM154138v1_02186	GCF_001541405.1_ASM154140v1_01342	GCF_001541505.1_ASM154150v1_00580	GCF_001541515.1_ASM154151v1_01903	GCF_001541535.1_ASM154153v1_00071	GCF_001541585.1_ASM154158v1_02026	GCF_001546015.1_ASM154601v1_01890	GCF_001546025.1_ASM154602v1_02108	GCF_001563615.1_ASM156361v1_00336	GCF_001700475.1_ASM170047v1_01129	GCF_002861765.1_ASM286176v1_00156	GCF_002861775.1_ASM286177v1_01170	GCF_002861805.1_ASM286180v1_00159	GCF_002861815.1_ASM286181v1_00788	GCF_002863245.1_ASM286324v1_01072	GCF_002863485.1_ASM286348v1_00369	GCF_002863505.1_ASM286350v1_01248	GCF_003795065.1_ASM379506v1_02203	GCF_003971565.1_ASM397156v1_01516	GCF_004103355.1_ASM410335v1_01929	GCF_004361075.1_ASM436107v1_02019	GCF_004361095.1_ASM436109v1_02140	GCF_004361115.1_ASM436111v1_01947	GCF_004361125.1_ASM436112v1_01987	GCF_004361175.1_ASM436117v1_02024	GCF_004361185.1_ASM436118v1_02045	GCF_004361195.1_ASM436119v1_02285	GCF_004361205.1_ASM436120v1_01983	GCF_004361215.1_ASM436121v1_02145	GCF_004361245.1_ASM436124v1_01832	GCF_004361265.1_ASM436126v1_01958	GCF_004361295.1_ASM436129v1_01929	GCF_004361315.1_ASM436131v1_01979	GCF_004361345.1_ASM436134v1_02445	GCF_004361355.1_ASM436135v1_02159
group_12328		putative RNA methyltransferase	82		82	1	1	1768				1349	1349	1349	GCF_001541385.1_ASM154138v1_01468	GCF_001541405.1_ASM154140v1_02394	GCF_001541505.1_ASM154150v1_01734	GCF_001541515.1_ASM154151v1_01665	GCF_001541535.1_ASM154153v1_00723	GCF_001541585.1_ASM154158v1_00399	GCF_001546015.1_ASM154601v1_00796	GCF_001546025.1_ASM154602v1_01862	GCF_001563615.1_ASM156361v1_02447	GCF_001700475.1_ASM170047v1_01708	GCF_002861765.1_ASM286176v1_00567	GCF_002861775.1_ASM286177v1_02046	GCF_002861805.1_ASM286180v1_00731	GCF_002861815.1_ASM286181v1_01734	GCF_002863245.1_ASM286324v1_01484	GCF_002863485.1_ASM286348v1_00207	GCF_002863505.1_ASM286350v1_00122	GCF_003795065.1_ASM379506v1_00209	GCF_003971565.1_ASM397156v1_02007	GCF_004103355.1_ASM410335v1_00446	GCF_004361075.1_ASM436107v1_01557	GCF_004361095.1_ASM436109v1_01660	GCF_004361115.1_ASM436111v1_01480	GCF_004361125.1_ASM436112v1_01584	GCF_004361175.1_ASM436117v1_01567	GCF_004361185.1_ASM436118v1_01603	GCF_004361195.1_ASM436119v1_01872	GCF_004361205.1_ASM436120v1_01451	GCF_004361215.1_ASM436121v1_01541	GCF_004361245.1_ASM436124v1_01417	GCF_004361265.1_ASM436126v1_01565	GCF_004361295.1_ASM436129v1_01523	GCF_004361315.1_ASM436131v1_01540	GCF_004361345.1_ASM436134v1_02019	GCF_004361355.1_ASM436135v1_01902
alr		Alanine racemase	82		82	1	1	4456				1130	1130	1130	GCF_001541385.1_ASM154138v1_00146	GCF_001541405.1_ASM154140v1_01958	GCF_001541505.1_ASM154150v1_00260	GCF_001541515.1_ASM154151v1_01144	GCF_001541535.1_ASM154153v1_01679	GCF_001541585.1_ASM154158v1_01513	GCF_001546015.1_ASM154601v1_02068	GCF_001546025.1_ASM154602v1_00402	GCF_001563615.1_ASM156361v1_00599	GCF_001700475.1_ASM170047v1_01342	GCF_002861765.1_ASM286176v1_01546	GCF_002861775.1_ASM286177v1_01561	GCF_002861805.1_ASM286180v1_01407	GCF_002861815.1_ASM286181v1_00099	GCF_002863245.1_ASM286324v1_02021	GCF_002863485.1_ASM286348v1_00980	GCF_002863505.1_ASM286350v1_00650	GCF_003795065.1_ASM379506v1_01062	GCF_003971565.1_ASM397156v1_00288	GCF_004103355.1_ASM410335v1_01878	GCF_004361075.1_ASM436107v1_01134	GCF_004361095.1_ASM436109v1_01172	GCF_004361115.1_ASM436111v1_01010	GCF_004361125.1_ASM436112v1_01188	GCF_004361175.1_ASM436117v1_01200	GCF_004361185.1_ASM436118v1_01024	GCF_004361195.1_ASM436119v1_01287	GCF_004361205.1_ASM436120v1_01005	GCF_004361215.1_ASM436121v1_01158	GCF_004361245.1_ASM436124v1_00918	GCF_004361265.1_ASM436126v1_01155	GCF_004361295.1_ASM436129v1_01182	GCF_004361315.1_ASM436131v1_01073	GCF_004361345.1_ASM436134v1_01316	GCF_004361355.1_ASM436135v1_01431
ccpA_3		Catabolite control protein A	82		82	1	1	7351				1001	1001	1001	GCF_001541385.1_ASM154138v1_00530	GCF_001541405.1_ASM154140v1_00146	GCF_001541505.1_ASM154150v1_01129	GCF_001541515.1_ASM154151v1_01566	GCF_001541535.1_ASM154153v1_00557	GCF_001541585.1_ASM154158v1_00569	GCF_001546015.1_ASM154601v1_01263	GCF_001546025.1_ASM154602v1_00450	GCF_001563615.1_ASM156361v1_01486	GCF_001700475.1_ASM170047v1_00258	GCF_002861765.1_ASM286176v1_01712	GCF_002861775.1_ASM286177v1_01950	GCF_002861805.1_ASM286180v1_00794	GCF_002861815.1_ASM286181v1_01594	GCF_002863245.1_ASM286324v1_00215	GCF_002863485.1_ASM286348v1_01865	GCF_002863505.1_ASM286350v1_02229	GCF_003795065.1_ASM379506v1_01256	GCF_003971565.1_ASM397156v1_00481	GCF_004103355.1_ASM410335v1_00600	GCF_004361075.1_ASM436107v1_01399	GCF_004361095.1_ASM436109v1_01496	GCF_004361115.1_ASM436111v1_01309	GCF_004361125.1_ASM436112v1_01444	GCF_004361175.1_ASM436117v1_01405	GCF_004361185.1_ASM436118v1_01457	GCF_004361195.1_ASM436119v1_01671	GCF_004361205.1_ASM436120v1_01239	GCF_004361215.1_ASM436121v1_01388	GCF_004361245.1_ASM436124v1_01232	GCF_004361265.1_ASM436126v1_01420	GCF_004361295.1_ASM436129v1_01383	GCF_004361315.1_ASM436131v1_01355	GCF_004361345.1_ASM436134v1_01822	GCF_004361355.1_ASM436135v1_01738
rpsJ		30S ribosomal protein S10	82		82	1	1	9791				308	308	308	GCF_001541385.1_ASM154138v1_00173	GCF_001541405.1_ASM154140v1_01475	GCF_001541505.1_ASM154150v1_00372	GCF_001541515.1_ASM154151v1_01686	GCF_001541535.1_ASM154153v1_00994	GCF_001541585.1_ASM154158v1_02103	GCF_001546015.1_ASM154601v1_01058	GCF_001546025.1_ASM154602v1_02036	GCF_001563615.1_ASM156361v1_00499	GCF_001700475.1_ASM170047v1_01315	GCF_002861765.1_ASM286176v1_00791	GCF_002861775.1_ASM286177v1_01023	GCF_002861805.1_ASM286180v1_01433	GCF_002861815.1_ASM286181v1_00751	GCF_002863245.1_ASM286324v1_01995	GCF_002863485.1_ASM286348v1_01146	GCF_002863505.1_ASM286350v1_01052	GCF_003795065.1_ASM379506v1_01091	GCF_003971565.1_ASM397156v1_00319	GCF_004103355.1_ASM410335v1_01507	GCF_004361075.1_ASM436107v1_01217	GCF_004361095.1_ASM436109v1_01272	GCF_004361115.1_ASM436111v1_01047	GCF_004361125.1_ASM436112v1_01242	GCF_004361175.1_ASM436117v1_01245	GCF_004361185.1_ASM436118v1_01256	GCF_004361195.1_ASM436119v1_01398	GCF_004361205.1_ASM436120v1_01052	GCF_004361215.1_ASM436121v1_01191	GCF_004361245.1_ASM436124v1_00972	GCF_004361265.1_ASM436126v1_01204	GCF_004361295.1_ASM436129v1_01248	GCF_004361315.1_ASM436131v1_01107	GCF_004361345.1_ASM436134v1_01566	GCF_004361355.1_ASM436135v1_01561
rpsK		30S ribosomal protein S11	82		82	1	1	9816				389	389	389	GCF_001541385.1_ASM154138v1_00198	GCF_001541405.1_ASM154140v1_01450	GCF_001541505.1_ASM154150v1_00347	GCF_001541515.1_ASM154151v1_01711	GCF_001541535.1_ASM154153v1_01019	GCF_001541585.1_ASM154158v1_02078	GCF_001546015.1_ASM154601v1_01033	GCF_001546025.1_ASM154602v1_02061	GCF_001563615.1_ASM156361v1_00474	GCF_001700475.1_ASM170047v1_01290	GCF_002861765.1_ASM286176v1_00816	GCF_002861775.1_ASM286177v1_00998	GCF_002861805.1_ASM286180v1_01458	GCF_002861815.1_ASM286181v1_00726	GCF_002863245.1_ASM286324v1_01970	GCF_002863485.1_ASM286348v1_01171	GCF_002863505.1_ASM286350v1_01077	GCF_003795065.1_ASM379506v1_01116	GCF_003971565.1_ASM397156v1_00344	GCF_004103355.1_ASM410335v1_01532	GCF_004361075.1_ASM436107v1_01242	GCF_004361095.1_ASM436109v1_01297	GCF_004361115.1_ASM436111v1_01072	GCF_004361125.1_ASM436112v1_01267	GCF_004361175.1_ASM436117v1_01270	GCF_004361185.1_ASM436118v1_01281	GCF_004361195.1_ASM436119v1_01423	GCF_004361205.1_ASM436120v1_01077	GCF_004361215.1_ASM436121v1_01216	GCF_004361245.1_ASM436124v1_00997	GCF_004361265.1_ASM436126v1_01229	GCF_004361295.1_ASM436129v1_01273	GCF_004361315.1_ASM436131v1_01132	GCF_004361345.1_ASM436134v1_01591	GCF_004361355.1_ASM436135v1_01586
manZ		PTS system mannose-specific EIID component	82		82	1	1	1588				920	920	920	GCF_001541385.1_ASM154138v1_01064	GCF_001541405.1_ASM154140v1_01156	GCF_001541505.1_ASM154150v1_01068	GCF_001541515.1_ASM154151v1_02371	GCF_001541535.1_ASM154153v1_00545	GCF_001541585.1_ASM154158v1_00483	GCF_001546015.1_ASM154601v1_01934	GCF_001546025.1_ASM154602v1_00928	GCF_001563615.1_ASM156361v1_00566	GCF_001700475.1_ASM170047v1_00040	GCF_002861765.1_ASM286176v1_00747	GCF_002861775.1_ASM286177v1_01268	GCF_002861805.1_ASM286180v1_00656	GCF_002861815.1_ASM286181v1_00864	GCF_002863245.1_ASM286324v1_01695	GCF_002863485.1_ASM286348v1_00951	GCF_002863505.1_ASM286350v1_01479	GCF_003795065.1_ASM379506v1_00297	GCF_003971565.1_ASM397156v1_02094	GCF_004103355.1_ASM410335v1_01376	GCF_004361075.1_ASM436107v1_01452	GCF_004361095.1_ASM436109v1_01555	GCF_004361115.1_ASM436111v1_01378	GCF_004361125.1_ASM436112v1_01497	GCF_004361175.1_ASM436117v1_01460	GCF_004361185.1_ASM436118v1_01504	GCF_004361195.1_ASM436119v1_01779	GCF_004361205.1_ASM436120v1_01299	GCF_004361215.1_ASM436121v1_01448	GCF_004361245.1_ASM436124v1_01323	GCF_004361265.1_ASM436126v1_01476	GCF_004361295.1_ASM436129v1_01437	GCF_004361315.1_ASM436131v1_01438	GCF_004361345.1_ASM436134v1_01921	GCF_004361355.1_ASM436135v1_01793
mbl		Cell shape-determining protein Mbl	82		82	1	1	6111				989	989	989	GCF_001541385.1_ASM154138v1_01406	GCF_001541405.1_ASM154140v1_01588	GCF_001541505.1_ASM154150v1_01195	GCF_001541515.1_ASM154151v1_01440	GCF_001541535.1_ASM154153v1_01132	GCF_001541585.1_ASM154158v1_01333	GCF_001546015.1_ASM154601v1_01108	GCF_001546025.1_ASM154602v1_01025	GCF_001563615.1_ASM156361v1_00662	GCF_001700475.1_ASM170047v1_00471	GCF_002861765.1_ASM286176v1_00331	GCF_002861775.1_ASM286177v1_01725	GCF_002861805.1_ASM286180v1_02059	GCF_002861815.1_ASM286181v1_00582	GCF_002863245.1_ASM286324v1_00958	GCF_002863485.1_ASM286348v1_02137	GCF_002863505.1_ASM286350v1_01137	GCF_003795065.1_ASM379506v1_02293	GCF_003971565.1_ASM397156v1_01604	GCF_004103355.1_ASM410335v1_01188	GCF_004361075.1_ASM436107v1_01915	GCF_004361095.1_ASM436109v1_02055	GCF_004361115.1_ASM436111v1_01862	GCF_004361125.1_ASM436112v1_01902	GCF_004361175.1_ASM436117v1_01939	GCF_004361185.1_ASM436118v1_01961	GCF_004361195.1_ASM436119v1_02199	GCF_004361205.1_ASM436120v1_01899	GCF_004361215.1_ASM436121v1_02051	GCF_004361245.1_ASM436124v1_01747	GCF_004361265.1_ASM436126v1_01872	GCF_004361295.1_ASM436129v1_01803	GCF_004361315.1_ASM436131v1_01894	GCF_004361345.1_ASM436134v1_02362	GCF_004361355.1_ASM436135v1_02193
upp		Uracil phosphoribosyltransferase	82		82	1	1	6123				629	629	629	GCF_001541385.1_ASM154138v1_01416	GCF_001541405.1_ASM154140v1_01578	GCF_001541505.1_ASM154150v1_01205	GCF_001541515.1_ASM154151v1_01450	GCF_001541535.1_ASM154153v1_01142	GCF_001541585.1_ASM154158v1_00464	GCF_001546015.1_ASM154601v1_01098	GCF_001546025.1_ASM154602v1_01035	GCF_001563615.1_ASM156361v1_00652	GCF_001700475.1_ASM170047v1_00461	GCF_002861765.1_ASM286176v1_00341	GCF_002861775.1_ASM286177v1_01735	GCF_002861805.1_ASM286180v1_02069	GCF_002861815.1_ASM286181v1_00592	GCF_002863245.1_ASM286324v1_00968	GCF_002863485.1_ASM286348v1_02127	GCF_002863505.1_ASM286350v1_01147	GCF_003795065.1_ASM379506v1_02303	GCF_003971565.1_ASM397156v1_01614	GCF_004103355.1_ASM410335v1_01198	GCF_004361075.1_ASM436107v1_01905	GCF_004361095.1_ASM436109v1_02045	GCF_004361115.1_ASM436111v1_01852	GCF_004361125.1_ASM436112v1_01892	GCF_004361175.1_ASM436117v1_01929	GCF_004361185.1_ASM436118v1_01951	GCF_004361195.1_ASM436119v1_02189	GCF_004361205.1_ASM436120v1_01889	GCF_004361215.1_ASM436121v1_02041	GCF_004361245.1_ASM436124v1_01737	GCF_004361265.1_ASM436126v1_01862	GCF_004361295.1_ASM436129v1_01793	GCF_004361315.1_ASM436131v1_01884	GCF_004361345.1_ASM436134v1_02352	GCF_004361355.1_ASM436135v1_02202
ligA		DNA ligase	82		82	1	1	1749				2006	2024	2007	GCF_001541385.1_ASM154138v1_01480	GCF_001541405.1_ASM154140v1_02381	GCF_001541505.1_ASM154150v1_01745	GCF_001541515.1_ASM154151v1_01654	GCF_001541535.1_ASM154153v1_01850	GCF_001541585.1_ASM154158v1_00410	GCF_001546015.1_ASM154601v1_01374	GCF_001546025.1_ASM154602v1_01851	GCF_001563615.1_ASM156361v1_02460	GCF_001700475.1_ASM170047v1_02175	GCF_002861765.1_ASM286176v1_00578	GCF_002861775.1_ASM286177v1_02057	GCF_002861805.1_ASM286180v1_00720	GCF_002861815.1_ASM286181v1_00852	GCF_002863245.1_ASM286324v1_00470	GCF_002863485.1_ASM286348v1_00195	GCF_002863505.1_ASM286350v1_01323	GCF_003795065.1_ASM379506v1_00222	GCF_003971565.1_ASM397156v1_02018	GCF_004103355.1_ASM410335v1_02060	GCF_004361075.1_ASM436107v1_01546	GCF_004361095.1_ASM436109v1_01649	GCF_004361115.1_ASM436111v1_01469	GCF_004361125.1_ASM436112v1_01573	GCF_004361175.1_ASM436117v1_01556	GCF_004361185.1_ASM436118v1_01592	GCF_004361195.1_ASM436119v1_01861	GCF_004361205.1_ASM436120v1_01440	GCF_004361215.1_ASM436121v1_01530	GCF_004361245.1_ASM436124v1_01406	GCF_004361265.1_ASM436126v1_01554	GCF_004361295.1_ASM436129v1_01512	GCF_004361315.1_ASM436131v1_01529	GCF_004361345.1_ASM436134v1_02008	GCF_004361355.1_ASM436135v1_01891
oppC		Oligopeptide transport system permease protein OppC	82		82	1	1	3814				1031	1031	1031	GCF_001541385.1_ASM154138v1_00084	GCF_001541405.1_ASM154140v1_00763	GCF_001541505.1_ASM154150v1_02435	GCF_001541515.1_ASM154151v1_00573	GCF_001541535.1_ASM154153v1_01233	GCF_001541585.1_ASM154158v1_01639	GCF_001546015.1_ASM154601v1_00186	GCF_001546025.1_ASM154602v1_00159	GCF_001563615.1_ASM156361v1_01551	GCF_001700475.1_ASM170047v1_01410	GCF_002861765.1_ASM286176v1_00878	GCF_002861775.1_ASM286177v1_01188	GCF_002861805.1_ASM286180v1_01685	GCF_002861815.1_ASM286181v1_00033	GCF_002863245.1_ASM286324v1_00055	GCF_002863485.1_ASM286348v1_01613	GCF_002863505.1_ASM286350v1_02135	GCF_003795065.1_ASM379506v1_00987	GCF_003971565.1_ASM397156v1_00214	GCF_004103355.1_ASM410335v1_00737	GCF_004361075.1_ASM436107v1_01017	GCF_004361095.1_ASM436109v1_01076	GCF_004361115.1_ASM436111v1_00946	GCF_004361125.1_ASM436112v1_01093	GCF_004361175.1_ASM436117v1_02128	GCF_004361185.1_ASM436118v1_00913	GCF_004361195.1_ASM436119v1_01193	GCF_004361205.1_ASM436120v1_00926	GCF_004361215.1_ASM436121v1_01093	GCF_004361245.1_ASM436124v1_00851	GCF_004361265.1_ASM436126v1_01069	GCF_004361295.1_ASM436129v1_01066	GCF_004361315.1_ASM436131v1_01008	GCF_004361345.1_ASM436134v1_01107	GCF_004361355.1_ASM436135v1_01251
dagK		Diacylglycerol kinase	82		82	1	1	1757				920	920	920	GCF_001541385.1_ASM154138v1_01475	GCF_001541405.1_ASM154140v1_02386	GCF_001541505.1_ASM154150v1_01740	GCF_001541515.1_ASM154151v1_01659	GCF_001541535.1_ASM154153v1_01845	GCF_001541585.1_ASM154158v1_00405	GCF_001546015.1_ASM154601v1_01369	GCF_001546025.1_ASM154602v1_01856	GCF_001563615.1_ASM156361v1_02455	GCF_001700475.1_ASM170047v1_02180	GCF_002861765.1_ASM286176v1_00573	GCF_002861775.1_ASM286177v1_02052	GCF_002861805.1_ASM286180v1_00725	GCF_002861815.1_ASM286181v1_00857	GCF_002863245.1_ASM286324v1_00475	GCF_002863485.1_ASM286348v1_00200	GCF_002863505.1_ASM286350v1_01328	GCF_003795065.1_ASM379506v1_00217	GCF_003971565.1_ASM397156v1_02013	GCF_004103355.1_ASM410335v1_02055	GCF_004361075.1_ASM436107v1_01551	GCF_004361095.1_ASM436109v1_01654	GCF_004361115.1_ASM436111v1_01474	GCF_004361125.1_ASM436112v1_01578	GCF_004361175.1_ASM436117v1_01561	GCF_004361185.1_ASM436118v1_01597	GCF_004361195.1_ASM436119v1_01866	GCF_004361205.1_ASM436120v1_01445	GCF_004361215.1_ASM436121v1_01535	GCF_004361245.1_ASM436124v1_01411	GCF_004361265.1_ASM436126v1_01559	GCF_004361295.1_ASM436129v1_01517	GCF_004361315.1_ASM436131v1_01534	GCF_004361345.1_ASM436134v1_02013	GCF_004361355.1_ASM436135v1_01896
gatA		Glutamyl-tRNA(Gln) amidotransferase subunit A	82		82	1	1	1752				1439	1439	1439	GCF_001541385.1_ASM154138v1_01477	GCF_001541405.1_ASM154140v1_02384	GCF_001541505.1_ASM154150v1_01742	GCF_001541515.1_ASM154151v1_01657	GCF_001541535.1_ASM154153v1_01847	GCF_001541585.1_ASM154158v1_00407	GCF_001546015.1_ASM154601v1_01371	GCF_001546025.1_ASM154602v1_01854	GCF_001563615.1_ASM156361v1_02457	GCF_001700475.1_ASM170047v1_02178	GCF_002861765.1_ASM286176v1_00575	GCF_002861775.1_ASM286177v1_02054	GCF_002861805.1_ASM286180v1_00723	GCF_002861815.1_ASM286181v1_00855	GCF_002863245.1_ASM286324v1_00473	GCF_002863485.1_ASM286348v1_00198	GCF_002863505.1_ASM286350v1_01326	GCF_003795065.1_ASM379506v1_00219	GCF_003971565.1_ASM397156v1_02015	GCF_004103355.1_ASM410335v1_02057	GCF_004361075.1_ASM436107v1_01549	GCF_004361095.1_ASM436109v1_01652	GCF_004361115.1_ASM436111v1_01472	GCF_004361125.1_ASM436112v1_01576	GCF_004361175.1_ASM436117v1_01559	GCF_004361185.1_ASM436118v1_01595	GCF_004361195.1_ASM436119v1_01864	GCF_004361205.1_ASM436120v1_01443	GCF_004361215.1_ASM436121v1_01533	GCF_004361245.1_ASM436124v1_01409	GCF_004361265.1_ASM436126v1_01557	GCF_004361295.1_ASM436129v1_01515	GCF_004361315.1_ASM436131v1_01532	GCF_004361345.1_ASM436134v1_02011	GCF_004361355.1_ASM436135v1_01894
topA_2		DNA topoisomerase 1	82		82	1	1	10287				2108	2111	2110	GCF_001541385.1_ASM154138v1_02018	GCF_001541405.1_ASM154140v1_01413	GCF_001541505.1_ASM154150v1_01492	GCF_001541515.1_ASM154151v1_00248	GCF_001541535.1_ASM154153v1_01427	GCF_001541585.1_ASM154158v1_00029	GCF_001546015.1_ASM154601v1_00957	GCF_001546025.1_ASM154602v1_00235	GCF_001563615.1_ASM156361v1_01712	GCF_001700475.1_ASM170047v1_02130	GCF_002861765.1_ASM286176v1_01080	GCF_002861775.1_ASM286177v1_01325	GCF_002861805.1_ASM286180v1_00647	GCF_002861815.1_ASM286181v1_01122	GCF_002863245.1_ASM286324v1_01690	GCF_002863485.1_ASM286348v1_00692	GCF_002863505.1_ASM286350v1_01280	GCF_003795065.1_ASM379506v1_01988	GCF_003971565.1_ASM397156v1_01138	GCF_004103355.1_ASM410335v1_02308	GCF_004361075.1_ASM436107v1_02302	GCF_004361095.1_ASM436109v1_02438	GCF_004361115.1_ASM436111v1_02197	GCF_004361125.1_ASM436112v1_02167	GCF_004361175.1_ASM436117v1_02311	GCF_004361185.1_ASM436118v1_02313	GCF_004361195.1_ASM436119v1_02556	GCF_004361205.1_ASM436120v1_02235	GCF_004361215.1_ASM436121v1_02438	GCF_004361245.1_ASM436124v1_02121	GCF_004361265.1_ASM436126v1_02139	GCF_004361295.1_ASM436129v1_02114	GCF_004361315.1_ASM436131v1_02260	GCF_004361345.1_ASM436134v1_00062	GCF_004361355.1_ASM436135v1_00183
sepF		Cell division protein SepF	82		82	1	1	6010				431	437	436	GCF_001541385.1_ASM154138v1_02229	GCF_001541405.1_ASM154140v1_01630	GCF_001541505.1_ASM154150v1_01153	GCF_001541515.1_ASM154151v1_01398	GCF_001541535.1_ASM154153v1_01090	GCF_001541585.1_ASM154158v1_01291	GCF_001546015.1_ASM154601v1_01822	GCF_001546025.1_ASM154602v1_01176	GCF_001563615.1_ASM156361v1_01636	GCF_001700475.1_ASM170047v1_00945	GCF_002861765.1_ASM286176v1_00274	GCF_002861775.1_ASM286177v1_01683	GCF_002861805.1_ASM286180v1_02001	GCF_002861815.1_ASM286181v1_00200	GCF_002863245.1_ASM286324v1_00336	GCF_002863485.1_ASM286348v1_01492	GCF_002863505.1_ASM286350v1_01180	GCF_003795065.1_ASM379506v1_02251	GCF_003971565.1_ASM397156v1_01562	GCF_004103355.1_ASM410335v1_01273	GCF_004361075.1_ASM436107v1_01974	GCF_004361095.1_ASM436109v1_02096	GCF_004361115.1_ASM436111v1_01903	GCF_004361125.1_ASM436112v1_01943	GCF_004361175.1_ASM436117v1_01980	GCF_004361185.1_ASM436118v1_02002	GCF_004361195.1_ASM436119v1_02240	GCF_004361205.1_ASM436120v1_01940	GCF_004361215.1_ASM436121v1_02099	GCF_004361245.1_ASM436124v1_01788	GCF_004361265.1_ASM436126v1_01913	GCF_004361295.1_ASM436129v1_01885	GCF_004361315.1_ASM436131v1_01935	GCF_004361345.1_ASM436134v1_02402	GCF_004361355.1_ASM436135v1_02112
rplK		50S ribosomal protein L11	82		82	1	1	9675				425	425	425	GCF_001541385.1_ASM154138v1_00232	GCF_001541405.1_ASM154140v1_02130	GCF_001541505.1_ASM154150v1_02143	GCF_001541515.1_ASM154151v1_02074	GCF_001541535.1_ASM154153v1_01597	GCF_001541585.1_ASM154158v1_01709	GCF_001546015.1_ASM154601v1_01333	GCF_001546025.1_ASM154602v1_00979	GCF_001563615.1_ASM156361v1_01690	GCF_001700475.1_ASM170047v1_00889	GCF_002861765.1_ASM286176v1_01396	GCF_002861775.1_ASM286177v1_02334	GCF_002861805.1_ASM286180v1_01503	GCF_002861815.1_ASM286181v1_00461	GCF_002863245.1_ASM286324v1_00166	GCF_002863485.1_ASM286348v1_01815	GCF_002863505.1_ASM286350v1_00203	GCF_003795065.1_ASM379506v1_01171	GCF_003971565.1_ASM397156v1_00401	GCF_004103355.1_ASM410335v1_00166	GCF_004361075.1_ASM436107v1_01281	GCF_004361095.1_ASM436109v1_01335	GCF_004361115.1_ASM436111v1_01121	GCF_004361125.1_ASM436112v1_01308	GCF_004361175.1_ASM436117v1_01311	GCF_004361185.1_ASM436118v1_01331	GCF_004361195.1_ASM436119v1_01536	GCF_004361205.1_ASM436120v1_01124	GCF_004361215.1_ASM436121v1_01256	GCF_004361245.1_ASM436124v1_01041	GCF_004361265.1_ASM436126v1_01277	GCF_004361295.1_ASM436129v1_01307	GCF_004361315.1_ASM436131v1_01172	GCF_004361345.1_ASM436134v1_01680	GCF_004361355.1_ASM436135v1_01619
rpsR		30S ribosomal protein S18	82		82	1	1	5128				236	236	236	GCF_001541385.1_ASM154138v1_00616	GCF_001541405.1_ASM154140v1_00657	GCF_001541505.1_ASM154150v1_01894	GCF_001541515.1_ASM154151v1_00416	GCF_001541535.1_ASM154153v1_01268	GCF_001541585.1_ASM154158v1_00233	GCF_001546015.1_ASM154601v1_01189	GCF_001546025.1_ASM154602v1_01083	GCF_001563615.1_ASM156361v1_01102	GCF_001700475.1_ASM170047v1_00727	GCF_002861765.1_ASM286176v1_00861	GCF_002861775.1_ASM286177v1_01089	GCF_002861805.1_ASM286180v1_01816	GCF_002861815.1_ASM286181v1_00477	GCF_002863245.1_ASM286324v1_00573	GCF_002863485.1_ASM286348v1_00532	GCF_002863505.1_ASM286350v1_01093	GCF_003795065.1_ASM379506v1_00864	GCF_003971565.1_ASM397156v1_00009	GCF_004103355.1_ASM410335v1_00769	GCF_004361075.1_ASM436107v1_00017	GCF_004361095.1_ASM436109v1_00017	GCF_004361115.1_ASM436111v1_00017	GCF_004361125.1_ASM436112v1_00017	GCF_004361175.1_ASM436117v1_00017	GCF_004361185.1_ASM436118v1_00014	GCF_004361195.1_ASM436119v1_00017	GCF_004361205.1_ASM436120v1_00017	GCF_004361215.1_ASM436121v1_00017	GCF_004361245.1_ASM436124v1_00014	GCF_004361265.1_ASM436126v1_00017	GCF_004361295.1_ASM436129v1_00014	GCF_004361315.1_ASM436131v1_00017	GCF_004361345.1_ASM436134v1_00014	GCF_004361355.1_ASM436135v1_00014
rodA		Peptidoglycan glycosyltransferase RodA	82		82	1	1	6108				1193	1193	1193	GCF_001541385.1_ASM154138v1_01403	GCF_001541405.1_ASM154140v1_01591	GCF_001541505.1_ASM154150v1_01192	GCF_001541515.1_ASM154151v1_01437	GCF_001541535.1_ASM154153v1_01129	GCF_001541585.1_ASM154158v1_01330	GCF_001546015.1_ASM154601v1_01111	GCF_001546025.1_ASM154602v1_01022	GCF_001563615.1_ASM156361v1_00665	GCF_001700475.1_ASM170047v1_00474	GCF_002861765.1_ASM286176v1_00328	GCF_002861775.1_ASM286177v1_01722	GCF_002861805.1_ASM286180v1_02056	GCF_002861815.1_ASM286181v1_00579	GCF_002863245.1_ASM286324v1_00955	GCF_002863485.1_ASM286348v1_02140	GCF_002863505.1_ASM286350v1_01134	GCF_003795065.1_ASM379506v1_02290	GCF_003971565.1_ASM397156v1_01601	GCF_004103355.1_ASM410335v1_01185	GCF_004361075.1_ASM436107v1_01918	GCF_004361095.1_ASM436109v1_02058	GCF_004361115.1_ASM436111v1_01865	GCF_004361125.1_ASM436112v1_01905	GCF_004361175.1_ASM436117v1_01942	GCF_004361185.1_ASM436118v1_01964	GCF_004361195.1_ASM436119v1_02202	GCF_004361205.1_ASM436120v1_01902	GCF_004361215.1_ASM436121v1_02054	GCF_004361245.1_ASM436124v1_01750	GCF_004361265.1_ASM436126v1_01875	GCF_004361295.1_ASM436129v1_01806	GCF_004361315.1_ASM436131v1_01897	GCF_004361345.1_ASM436134v1_02365	GCF_004361355.1_ASM436135v1_02190
pncB2		Nicotinate phosphoribosyltransferase pncB2	82		82	1	1	1738				1478	1496	1495	GCF_001541385.1_ASM154138v1_01491	GCF_001541405.1_ASM154140v1_02370	GCF_001541505.1_ASM154150v1_01756	GCF_001541515.1_ASM154151v1_01643	GCF_001541535.1_ASM154153v1_01861	GCF_001541585.1_ASM154158v1_02036	GCF_001546015.1_ASM154601v1_01385	GCF_001546025.1_ASM154602v1_01840	GCF_001563615.1_ASM156361v1_02471	GCF_001700475.1_ASM170047v1_02165	GCF_002861765.1_ASM286176v1_00589	GCF_002861775.1_ASM286177v1_02068	GCF_002861805.1_ASM286180v1_00710	GCF_002861815.1_ASM286181v1_00842	GCF_002863245.1_ASM286324v1_00460	GCF_002863485.1_ASM286348v1_00184	GCF_002863505.1_ASM286350v1_00339	GCF_003795065.1_ASM379506v1_00233	GCF_003971565.1_ASM397156v1_02029	GCF_004103355.1_ASM410335v1_02071	GCF_004361075.1_ASM436107v1_01535	GCF_004361095.1_ASM436109v1_01638	GCF_004361115.1_ASM436111v1_01458	GCF_004361125.1_ASM436112v1_01562	GCF_004361175.1_ASM436117v1_01545	GCF_004361185.1_ASM436118v1_01581	GCF_004361195.1_ASM436119v1_01850	GCF_004361205.1_ASM436120v1_01429	GCF_004361215.1_ASM436121v1_01519	GCF_004361245.1_ASM436124v1_01395	GCF_004361265.1_ASM436126v1_01543	GCF_004361295.1_ASM436129v1_01501	GCF_004361315.1_ASM436131v1_01518	GCF_004361345.1_ASM436134v1_01997	GCF_004361355.1_ASM436135v1_01880
walR		Transcriptional regulatory protein WalR	82		82	1	1	8567				716	716	716	GCF_001541385.1_ASM154138v1_00808	GCF_001541405.1_ASM154140v1_01979	GCF_001541505.1_ASM154150v1_00065	GCF_001541515.1_ASM154151v1_00546	GCF_001541535.1_ASM154153v1_01063	GCF_001541585.1_ASM154158v1_00106	GCF_001546015.1_ASM154601v1_01498	GCF_001546025.1_ASM154602v1_02087	GCF_001563615.1_ASM156361v1_02154	GCF_001700475.1_ASM170047v1_01939	GCF_002861765.1_ASM286176v1_01723	GCF_002861775.1_ASM286177v1_02106	GCF_002861805.1_ASM286180v1_01858	GCF_002861815.1_ASM286181v1_01230	GCF_002863245.1_ASM286324v1_00552	GCF_002863485.1_ASM286348v1_01698	GCF_002863505.1_ASM286350v1_00435	GCF_003795065.1_ASM379506v1_00759	GCF_003971565.1_ASM397156v1_00087	GCF_004103355.1_ASM410335v1_02179	GCF_004361075.1_ASM436107v1_02139	GCF_004361095.1_ASM436109v1_02240	GCF_004361115.1_ASM436111v1_01985	GCF_004361125.1_ASM436112v1_02058	GCF_004361175.1_ASM436117v1_02115	GCF_004361185.1_ASM436118v1_02093	GCF_004361195.1_ASM436119v1_00030	GCF_004361205.1_ASM436120v1_02027	GCF_004361215.1_ASM436121v1_02249	GCF_004361245.1_ASM436124v1_02143	GCF_004361265.1_ASM436126v1_02220	GCF_004361295.1_ASM436129v1_02150	GCF_004361315.1_ASM436131v1_02073	GCF_004361345.1_ASM436134v1_02475	GCF_004361355.1_ASM436135v1_00069
pyrB		Aspartate carbamoyltransferase	82		82	1	1	4383				956	956	956	GCF_001541385.1_ASM154138v1_00361	GCF_001541405.1_ASM154140v1_02411	GCF_001541505.1_ASM154150v1_00738	GCF_001541515.1_ASM154151v1_02064	GCF_001541535.1_ASM154153v1_00887	GCF_001541585.1_ASM154158v1_01994	GCF_001546015.1_ASM154601v1_01203	GCF_001546025.1_ASM154602v1_01342	GCF_001563615.1_ASM156361v1_00124	GCF_001700475.1_ASM170047v1_01630	GCF_002861765.1_ASM286176v1_00122	GCF_002861775.1_ASM286177v1_00124	GCF_002861805.1_ASM286180v1_01184	GCF_002861815.1_ASM286181v1_01746	GCF_002863245.1_ASM286324v1_00882	GCF_002863485.1_ASM286348v1_00772	GCF_002863505.1_ASM286350v1_01367	GCF_003795065.1_ASM379506v1_01623	GCF_003971565.1_ASM397156v1_00853	GCF_004103355.1_ASM410335v1_02448	GCF_004361075.1_ASM436107v1_00237	GCF_004361095.1_ASM436109v1_00363	GCF_004361115.1_ASM436111v1_00248	GCF_004361125.1_ASM436112v1_00310	GCF_004361175.1_ASM436117v1_00270	GCF_004361185.1_ASM436118v1_00225	GCF_004361195.1_ASM436119v1_00304	GCF_004361205.1_ASM436120v1_00237	GCF_004361215.1_ASM436121v1_00348	GCF_004361245.1_ASM436124v1_02477	GCF_004361265.1_ASM436126v1_00299	GCF_004361295.1_ASM436129v1_00272	GCF_004361315.1_ASM436131v1_00251	GCF_004361345.1_ASM436134v1_00367	GCF_004361355.1_ASM436135v1_00502
iphP_1		Tyrosine-protein phosphatase	82		82	1	1	4883				791	791	791	GCF_001541385.1_ASM154138v1_00697	GCF_001541405.1_ASM154140v1_01538	GCF_001541505.1_ASM154150v1_01953	GCF_001541515.1_ASM154151v1_00907	GCF_001541535.1_ASM154153v1_01315	GCF_001541585.1_ASM154158v1_02358	GCF_001546015.1_ASM154601v1_01465	GCF_001546025.1_ASM154602v1_01704	GCF_001563615.1_ASM156361v1_00186	GCF_001700475.1_ASM170047v1_01651	GCF_002861765.1_ASM286176v1_00431	GCF_002861775.1_ASM286177v1_00950	GCF_002861805.1_ASM286180v1_01535	GCF_002861815.1_ASM286181v1_01796	GCF_002863245.1_ASM286324v1_01735	GCF_002863485.1_ASM286348v1_00879	GCF_002863505.1_ASM286350v1_00005	GCF_003795065.1_ASM379506v1_00524	GCF_003971565.1_ASM397156v1_02309	GCF_004103355.1_ASM410335v1_00123	GCF_004361075.1_ASM436107v1_00704	GCF_004361095.1_ASM436109v1_00834	GCF_004361115.1_ASM436111v1_00707	GCF_004361125.1_ASM436112v1_00789	GCF_004361175.1_ASM436117v1_00736	GCF_004361185.1_ASM436118v1_00693	GCF_004361195.1_ASM436119v1_00750	GCF_004361205.1_ASM436120v1_00698	GCF_004361215.1_ASM436121v1_00820	GCF_004361245.1_ASM436124v1_00506	GCF_004361265.1_ASM436126v1_00776	GCF_004361295.1_ASM436129v1_00756	GCF_004361315.1_ASM436131v1_00757	GCF_004361345.1_ASM436134v1_00820	GCF_004361355.1_ASM436135v1_00916
infA		Translation initiation factor IF-1	82		82	1	1	9814				221	221	221	GCF_001541385.1_ASM154138v1_00196	GCF_001541405.1_ASM154140v1_01452	GCF_001541505.1_ASM154150v1_00349	GCF_001541515.1_ASM154151v1_01709	GCF_001541535.1_ASM154153v1_01017	GCF_001541585.1_ASM154158v1_02080	GCF_001546015.1_ASM154601v1_01035	GCF_001546025.1_ASM154602v1_02059	GCF_001563615.1_ASM156361v1_00476	GCF_001700475.1_ASM170047v1_01292	GCF_002861765.1_ASM286176v1_00814	GCF_002861775.1_ASM286177v1_01000	GCF_002861805.1_ASM286180v1_01456	GCF_002861815.1_ASM286181v1_00728	GCF_002863245.1_ASM286324v1_01972	GCF_002863485.1_ASM286348v1_01169	GCF_002863505.1_ASM286350v1_01075	GCF_003795065.1_ASM379506v1_01114	GCF_003971565.1_ASM397156v1_00342	GCF_004103355.1_ASM410335v1_01530	GCF_004361075.1_ASM436107v1_01240	GCF_004361095.1_ASM436109v1_01295	GCF_004361115.1_ASM436111v1_01070	GCF_004361125.1_ASM436112v1_01265	GCF_004361175.1_ASM436117v1_01268	GCF_004361185.1_ASM436118v1_01279	GCF_004361195.1_ASM436119v1_01421	GCF_004361205.1_ASM436120v1_01075	GCF_004361215.1_ASM436121v1_01214	GCF_004361245.1_ASM436124v1_00995	GCF_004361265.1_ASM436126v1_01227	GCF_004361295.1_ASM436129v1_01271	GCF_004361315.1_ASM436131v1_01130	GCF_004361345.1_ASM436134v1_01589	GCF_004361355.1_ASM436135v1_01584
carA_1		Carbamoyl-phosphate synthase small chain	82		82	1	1	4381				1085	1085	1085	GCF_001541385.1_ASM154138v1_00359	GCF_001541405.1_ASM154140v1_02409	GCF_001541505.1_ASM154150v1_00740	GCF_001541515.1_ASM154151v1_02066	GCF_001541535.1_ASM154153v1_00885	GCF_001541585.1_ASM154158v1_01992	GCF_001546015.1_ASM154601v1_01205	GCF_001546025.1_ASM154602v1_01344	GCF_001563615.1_ASM156361v1_00126	GCF_001700475.1_ASM170047v1_01628	GCF_002861765.1_ASM286176v1_00120	GCF_002861775.1_ASM286177v1_00122	GCF_002861805.1_ASM286180v1_01182	GCF_002861815.1_ASM286181v1_01748	GCF_002863245.1_ASM286324v1_00884	GCF_002863485.1_ASM286348v1_00774	GCF_002863505.1_ASM286350v1_01369	GCF_003795065.1_ASM379506v1_01625	GCF_003971565.1_ASM397156v1_00855	GCF_004103355.1_ASM410335v1_02446	GCF_004361075.1_ASM436107v1_00235	GCF_004361095.1_ASM436109v1_00361	GCF_004361115.1_ASM436111v1_00246	GCF_004361125.1_ASM436112v1_00308	GCF_004361175.1_ASM436117v1_00268	GCF_004361185.1_ASM436118v1_00223	GCF_004361195.1_ASM436119v1_00302	GCF_004361205.1_ASM436120v1_00235	GCF_004361215.1_ASM436121v1_00346	GCF_004361245.1_ASM436124v1_02475	GCF_004361265.1_ASM436126v1_00297	GCF_004361295.1_ASM436129v1_00270	GCF_004361315.1_ASM436131v1_00249	GCF_004361345.1_ASM436134v1_00365	GCF_004361355.1_ASM436135v1_00500
asd		Aspartate-semialdehyde dehydrogenase	82		82	1	1	5947				1055	1058	1057	GCF_001541385.1_ASM154138v1_02182	GCF_001541405.1_ASM154140v1_01338	GCF_001541505.1_ASM154150v1_00576	GCF_001541515.1_ASM154151v1_01899	GCF_001541535.1_ASM154153v1_00067	GCF_001541585.1_ASM154158v1_02030	GCF_001546015.1_ASM154601v1_01886	GCF_001546025.1_ASM154602v1_02104	GCF_001563615.1_ASM156361v1_00340	GCF_001700475.1_ASM170047v1_01133	GCF_002861765.1_ASM286176v1_00160	GCF_002861775.1_ASM286177v1_01174	GCF_002861805.1_ASM286180v1_00163	GCF_002861815.1_ASM286181v1_00792	GCF_002863245.1_ASM286324v1_01076	GCF_002863485.1_ASM286348v1_00373	GCF_002863505.1_ASM286350v1_01252	GCF_003795065.1_ASM379506v1_02199	GCF_003971565.1_ASM397156v1_01512	GCF_004103355.1_ASM410335v1_01933	GCF_004361075.1_ASM436107v1_02023	GCF_004361095.1_ASM436109v1_02144	GCF_004361115.1_ASM436111v1_01951	GCF_004361125.1_ASM436112v1_01991	GCF_004361175.1_ASM436117v1_02028	GCF_004361185.1_ASM436118v1_02049	GCF_004361195.1_ASM436119v1_02289	GCF_004361205.1_ASM436120v1_01987	GCF_004361215.1_ASM436121v1_02149	GCF_004361245.1_ASM436124v1_01836	GCF_004361265.1_ASM436126v1_01962	GCF_004361295.1_ASM436129v1_01933	GCF_004361315.1_ASM436131v1_01983	GCF_004361345.1_ASM436134v1_02449	GCF_004361355.1_ASM436135v1_02163
yutF		Acid sugar phosphatase	82		82	1	1	7356				770	770	770	GCF_001541385.1_ASM154138v1_00525	GCF_001541405.1_ASM154140v1_00141	GCF_001541505.1_ASM154150v1_01124	GCF_001541515.1_ASM154151v1_01571	GCF_001541535.1_ASM154153v1_00552	GCF_001541585.1_ASM154158v1_00564	GCF_001546015.1_ASM154601v1_01326	GCF_001546025.1_ASM154602v1_00445	GCF_001563615.1_ASM156361v1_01481	GCF_001700475.1_ASM170047v1_00253	GCF_002861765.1_ASM286176v1_01707	GCF_002861775.1_ASM286177v1_01955	GCF_002861805.1_ASM286180v1_00799	GCF_002861815.1_ASM286181v1_01589	GCF_002863245.1_ASM286324v1_00210	GCF_002863485.1_ASM286348v1_01870	GCF_002863505.1_ASM286350v1_02224	GCF_003795065.1_ASM379506v1_01261	GCF_003971565.1_ASM397156v1_00486	GCF_004103355.1_ASM410335v1_00595	GCF_004361075.1_ASM436107v1_01407	GCF_004361095.1_ASM436109v1_01505	GCF_004361115.1_ASM436111v1_01314	GCF_004361125.1_ASM436112v1_01449	GCF_004361175.1_ASM436117v1_01410	GCF_004361185.1_ASM436118v1_01462	GCF_004361195.1_ASM436119v1_01676	GCF_004361205.1_ASM436120v1_01244	GCF_004361215.1_ASM436121v1_01393	GCF_004361245.1_ASM436124v1_01237	GCF_004361265.1_ASM436126v1_01425	GCF_004361295.1_ASM436129v1_01388	GCF_004361315.1_ASM436131v1_01360	GCF_004361345.1_ASM436134v1_01827	GCF_004361355.1_ASM436135v1_01743
nfr1		NADH-dependent flavin reductase subunit 1	82		82	1	1	4880				539	539	539	GCF_001541385.1_ASM154138v1_00699	GCF_001541405.1_ASM154140v1_01536	GCF_001541505.1_ASM154150v1_01955	GCF_001541515.1_ASM154151v1_00909	GCF_001541535.1_ASM154153v1_01317	GCF_001541585.1_ASM154158v1_02360	GCF_001546015.1_ASM154601v1_01463	GCF_001546025.1_ASM154602v1_01706	GCF_001563615.1_ASM156361v1_00184	GCF_001700475.1_ASM170047v1_01649	GCF_002861765.1_ASM286176v1_00433	GCF_002861775.1_ASM286177v1_00952	GCF_002861805.1_ASM286180v1_01537	GCF_002861815.1_ASM286181v1_01794	GCF_002863245.1_ASM286324v1_01733	GCF_002863485.1_ASM286348v1_00881	GCF_002863505.1_ASM286350v1_00003	GCF_003795065.1_ASM379506v1_00526	GCF_003971565.1_ASM397156v1_02311	GCF_004103355.1_ASM410335v1_00125	GCF_004361075.1_ASM436107v1_00706	GCF_004361095.1_ASM436109v1_00836	GCF_004361115.1_ASM436111v1_00709	GCF_004361125.1_ASM436112v1_00791	GCF_004361175.1_ASM436117v1_00738	GCF_004361185.1_ASM436118v1_00695	GCF_004361195.1_ASM436119v1_00752	GCF_004361205.1_ASM436120v1_00700	GCF_004361215.1_ASM436121v1_00822	GCF_004361245.1_ASM436124v1_00508	GCF_004361265.1_ASM436126v1_00778	GCF_004361295.1_ASM436129v1_00758	GCF_004361315.1_ASM436131v1_00759	GCF_004361345.1_ASM436134v1_00822	GCF_004361355.1_ASM436135v1_00918
group_12366		putative protein	82		82	1	1	4185				431	431	431	GCF_001541385.1_ASM154138v1_00330	GCF_001541405.1_ASM154140v1_02179	GCF_001541505.1_ASM154150v1_00027	GCF_001541515.1_ASM154151v1_00156	GCF_001541535.1_ASM154153v1_00857	GCF_001541585.1_ASM154158v1_01962	GCF_001546015.1_ASM154601v1_01301	GCF_001546025.1_ASM154602v1_01373	GCF_001563615.1_ASM156361v1_01376	GCF_001700475.1_ASM170047v1_02219	GCF_002861765.1_ASM286176v1_00363	GCF_002861775.1_ASM286177v1_00094	GCF_002861805.1_ASM286180v1_01155	GCF_002861815.1_ASM286181v1_00335	GCF_002863245.1_ASM286324v1_01277	GCF_002863485.1_ASM286348v1_00844	GCF_002863505.1_ASM286350v1_02316	GCF_003795065.1_ASM379506v1_01654	GCF_003971565.1_ASM397156v1_00884	GCF_004103355.1_ASM410335v1_00936	GCF_004361075.1_ASM436107v1_00149	GCF_004361095.1_ASM436109v1_00269	GCF_004361115.1_ASM436111v1_00218	GCF_004361125.1_ASM436112v1_00280	GCF_004361175.1_ASM436117v1_00240	GCF_004361185.1_ASM436118v1_00195	GCF_004361195.1_ASM436119v1_00222	GCF_004361205.1_ASM436120v1_00207	GCF_004361215.1_ASM436121v1_00318	GCF_004361245.1_ASM436124v1_02447	GCF_004361265.1_ASM436126v1_00269	GCF_004361295.1_ASM436129v1_00242	GCF_004361315.1_ASM436131v1_00221	GCF_004361345.1_ASM436134v1_00337	GCF_004361355.1_ASM436135v1_00472
ssb_1		Single-stranded DNA-binding protein	82		82	1	1	5121				524	524	524	GCF_001541385.1_ASM154138v1_00617	GCF_001541405.1_ASM154140v1_00658	GCF_001541505.1_ASM154150v1_01895	GCF_001541515.1_ASM154151v1_00417	GCF_001541535.1_ASM154153v1_01269	GCF_001541585.1_ASM154158v1_00234	GCF_001546015.1_ASM154601v1_01190	GCF_001546025.1_ASM154602v1_01084	GCF_001563615.1_ASM156361v1_01101	GCF_001700475.1_ASM170047v1_00726	GCF_002861765.1_ASM286176v1_00860	GCF_002861775.1_ASM286177v1_01090	GCF_002861805.1_ASM286180v1_01817	GCF_002861815.1_ASM286181v1_00478	GCF_002863245.1_ASM286324v1_00574	GCF_002863485.1_ASM286348v1_00531	GCF_002863505.1_ASM286350v1_01092	GCF_003795065.1_ASM379506v1_00865	GCF_003971565.1_ASM397156v1_00008	GCF_004103355.1_ASM410335v1_00770	GCF_004361075.1_ASM436107v1_00016	GCF_004361095.1_ASM436109v1_00016	GCF_004361115.1_ASM436111v1_00016	GCF_004361125.1_ASM436112v1_00016	GCF_004361175.1_ASM436117v1_00016	GCF_004361185.1_ASM436118v1_00013	GCF_004361195.1_ASM436119v1_00016	GCF_004361205.1_ASM436120v1_00016	GCF_004361215.1_ASM436121v1_00016	GCF_004361245.1_ASM436124v1_00013	GCF_004361265.1_ASM436126v1_00016	GCF_004361295.1_ASM436129v1_00013	GCF_004361315.1_ASM436131v1_00016	GCF_004361345.1_ASM436134v1_00013	GCF_004361355.1_ASM436135v1_00013
rplX		50S ribosomal protein L24	82		82	1	1	9803				236	236	236	GCF_001541385.1_ASM154138v1_00185	GCF_001541405.1_ASM154140v1_01463	GCF_001541505.1_ASM154150v1_00360	GCF_001541515.1_ASM154151v1_01698	GCF_001541535.1_ASM154153v1_01006	GCF_001541585.1_ASM154158v1_02091	GCF_001546015.1_ASM154601v1_01046	GCF_001546025.1_ASM154602v1_02048	GCF_001563615.1_ASM156361v1_00487	GCF_001700475.1_ASM170047v1_01303	GCF_002861765.1_ASM286176v1_00803	GCF_002861775.1_ASM286177v1_01011	GCF_002861805.1_ASM286180v1_01445	GCF_002861815.1_ASM286181v1_00739	GCF_002863245.1_ASM286324v1_01983	GCF_002863485.1_ASM286348v1_01158	GCF_002863505.1_ASM286350v1_01064	GCF_003795065.1_ASM379506v1_01103	GCF_003971565.1_ASM397156v1_00331	GCF_004103355.1_ASM410335v1_01519	GCF_004361075.1_ASM436107v1_01229	GCF_004361095.1_ASM436109v1_01284	GCF_004361115.1_ASM436111v1_01059	GCF_004361125.1_ASM436112v1_01254	GCF_004361175.1_ASM436117v1_01257	GCF_004361185.1_ASM436118v1_01268	GCF_004361195.1_ASM436119v1_01410	GCF_004361205.1_ASM436120v1_01064	GCF_004361215.1_ASM436121v1_01203	GCF_004361245.1_ASM436124v1_00984	GCF_004361265.1_ASM436126v1_01216	GCF_004361295.1_ASM436129v1_01260	GCF_004361315.1_ASM436131v1_01119	GCF_004361345.1_ASM436134v1_01578	GCF_004361355.1_ASM436135v1_01573
pepE_1		Aminopeptidase E	82		82	1	1	3804				1313	1313	1313	GCF_001541385.1_ASM154138v1_00078	GCF_001541405.1_ASM154140v1_00755	GCF_001541505.1_ASM154150v1_02441	GCF_001541515.1_ASM154151v1_00517	GCF_001541535.1_ASM154153v1_01239	GCF_001541585.1_ASM154158v1_00284	GCF_001546015.1_ASM154601v1_01762	GCF_001546025.1_ASM154602v1_00153	GCF_001563615.1_ASM156361v1_00817	GCF_001700475.1_ASM170047v1_01416	GCF_002861765.1_ASM286176v1_01773	GCF_002861775.1_ASM286177v1_01182	GCF_002861805.1_ASM286180v1_01679	GCF_002861815.1_ASM286181v1_00027	GCF_002863245.1_ASM286324v1_00061	GCF_002863485.1_ASM286348v1_01607	GCF_002863505.1_ASM286350v1_00268	GCF_003795065.1_ASM379506v1_00981	GCF_003971565.1_ASM397156v1_00207	GCF_004103355.1_ASM410335v1_00515	GCF_004361075.1_ASM436107v1_01011	GCF_004361095.1_ASM436109v1_01070	GCF_004361115.1_ASM436111v1_00940	GCF_004361125.1_ASM436112v1_01083	GCF_004361175.1_ASM436117v1_01099	GCF_004361185.1_ASM436118v1_00904	GCF_004361195.1_ASM436119v1_01187	GCF_004361205.1_ASM436120v1_00920	GCF_004361215.1_ASM436121v1_01085	GCF_004361245.1_ASM436124v1_00837	GCF_004361265.1_ASM436126v1_01048	GCF_004361295.1_ASM436129v1_01048	GCF_004361315.1_ASM436131v1_00996	GCF_004361345.1_ASM436134v1_01075	GCF_004361355.1_ASM436135v1_01242
rpsS		30S ribosomal protein S19	82		82	1	1	9796				284	284	284	GCF_001541385.1_ASM154138v1_00178	GCF_001541405.1_ASM154140v1_01470	GCF_001541505.1_ASM154150v1_00367	GCF_001541515.1_ASM154151v1_01691	GCF_001541535.1_ASM154153v1_00999	GCF_001541585.1_ASM154158v1_02098	GCF_001546015.1_ASM154601v1_01053	GCF_001546025.1_ASM154602v1_02041	GCF_001563615.1_ASM156361v1_00494	GCF_001700475.1_ASM170047v1_01310	GCF_002861765.1_ASM286176v1_00796	GCF_002861775.1_ASM286177v1_01018	GCF_002861805.1_ASM286180v1_01438	GCF_002861815.1_ASM286181v1_00746	GCF_002863245.1_ASM286324v1_01990	GCF_002863485.1_ASM286348v1_01151	GCF_002863505.1_ASM286350v1_01057	GCF_003795065.1_ASM379506v1_01096	GCF_003971565.1_ASM397156v1_00324	GCF_004103355.1_ASM410335v1_01512	GCF_004361075.1_ASM436107v1_01222	GCF_004361095.1_ASM436109v1_01277	GCF_004361115.1_ASM436111v1_01052	GCF_004361125.1_ASM436112v1_01247	GCF_004361175.1_ASM436117v1_01250	GCF_004361185.1_ASM436118v1_01261	GCF_004361195.1_ASM436119v1_01403	GCF_004361205.1_ASM436120v1_01057	GCF_004361215.1_ASM436121v1_01196	GCF_004361245.1_ASM436124v1_00977	GCF_004361265.1_ASM436126v1_01209	GCF_004361295.1_ASM436129v1_01253	GCF_004361315.1_ASM436131v1_01112	GCF_004361345.1_ASM436134v1_01571	GCF_004361355.1_ASM436135v1_01566
tadA_1		tRNA-specific adenosine deaminase	82		82	1	1	3825				473	479	478	GCF_001541385.1_ASM154138v1_00095	GCF_001541405.1_ASM154140v1_02062	GCF_001541505.1_ASM154150v1_02425	GCF_001541515.1_ASM154151v1_00583	GCF_001541535.1_ASM154153v1_01223	GCF_001541585.1_ASM154158v1_01629	GCF_001546015.1_ASM154601v1_00176	GCF_001546025.1_ASM154602v1_01303	GCF_001563615.1_ASM156361v1_01561	GCF_001700475.1_ASM170047v1_01400	GCF_002861765.1_ASM286176v1_00888	GCF_002861775.1_ASM286177v1_01198	GCF_002861805.1_ASM286180v1_01695	GCF_002861815.1_ASM286181v1_00043	GCF_002863245.1_ASM286324v1_00045	GCF_002863485.1_ASM286348v1_01400	GCF_002863505.1_ASM286350v1_01403	GCF_003795065.1_ASM379506v1_00997	GCF_003971565.1_ASM397156v1_00225	GCF_004103355.1_ASM410335v1_00983	GCF_004361075.1_ASM436107v1_01035	GCF_004361095.1_ASM436109v1_01093	GCF_004361115.1_ASM436111v1_00957	GCF_004361125.1_ASM436112v1_01109	GCF_004361175.1_ASM436117v1_01112	GCF_004361185.1_ASM436118v1_00924	GCF_004361195.1_ASM436119v1_01208	GCF_004361205.1_ASM436120v1_00940	GCF_004361215.1_ASM436121v1_01103	GCF_004361245.1_ASM436124v1_00861	GCF_004361265.1_ASM436126v1_01084	GCF_004361295.1_ASM436129v1_01088	GCF_004361315.1_ASM436131v1_01018	GCF_004361345.1_ASM436134v1_01154	GCF_004361355.1_ASM436135v1_01288
yidA_4		Sugar phosphatase YidA	82		82	1	1	3066				812	812	812	GCF_001541385.1_ASM154138v1_00757	GCF_001541405.1_ASM154140v1_01849	GCF_001541505.1_ASM154150v1_02195	GCF_001541515.1_ASM154151v1_00321	GCF_001541535.1_ASM154153v1_01749	GCF_001541585.1_ASM154158v1_02130	GCF_001546015.1_ASM154601v1_00540	GCF_001546025.1_ASM154602v1_02014	GCF_001563615.1_ASM156361v1_00364	GCF_001700475.1_ASM170047v1_00505	GCF_002861765.1_ASM286176v1_01598	GCF_002861775.1_ASM286177v1_01065	GCF_002861805.1_ASM286180v1_00940	GCF_002861815.1_ASM286181v1_01991	GCF_002863245.1_ASM286324v1_00357	GCF_002863485.1_ASM286348v1_01964	GCF_002863505.1_ASM286350v1_00119	GCF_003795065.1_ASM379506v1_02049	GCF_003971565.1_ASM397156v1_01024	GCF_004103355.1_ASM410335v1_02620	GCF_004361075.1_ASM436107v1_02178	GCF_004361095.1_ASM436109v1_02301	GCF_004361115.1_ASM436111v1_02076	GCF_004361125.1_ASM436112v1_02123	GCF_004361175.1_ASM436117v1_02176	GCF_004361185.1_ASM436118v1_02193	GCF_004361195.1_ASM436119v1_02499	GCF_004361205.1_ASM436120v1_02112	GCF_004361215.1_ASM436121v1_02330	GCF_004361245.1_ASM436124v1_02014	GCF_004361265.1_ASM436126v1_02095	GCF_004361295.1_ASM436129v1_02069	GCF_004361315.1_ASM436131v1_02144	GCF_004361345.1_ASM436134v1_02591	GCF_004361355.1_ASM436135v1_00122
rsmI		Ribosomal RNA small subunit methyltransferase I	82		82	1	1	9624				851	851	851	GCF_001541385.1_ASM154138v1_00575	GCF_001541405.1_ASM154140v1_00604	GCF_001541505.1_ASM154150v1_02117	GCF_001541515.1_ASM154151v1_01089	GCF_001541535.1_ASM154153v1_00111	GCF_001541585.1_ASM154158v1_00445	GCF_001546015.1_ASM154601v1_00443	GCF_001546025.1_ASM154602v1_00317	GCF_001563615.1_ASM156361v1_01417	GCF_001700475.1_ASM170047v1_00306	GCF_002861765.1_ASM286176v1_00492	GCF_002861775.1_ASM286177v1_02361	GCF_002861805.1_ASM286180v1_01528	GCF_002861815.1_ASM286181v1_01642	GCF_002863245.1_ASM286324v1_01653	GCF_002863485.1_ASM286348v1_01729	GCF_002863505.1_ASM286350v1_01341	GCF_003795065.1_ASM379506v1_01201	GCF_003971565.1_ASM397156v1_00428	GCF_004103355.1_ASM410335v1_02356	GCF_004361075.1_ASM436107v1_01314	GCF_004361095.1_ASM436109v1_01374	GCF_004361115.1_ASM436111v1_01157	GCF_004361125.1_ASM436112v1_01337	GCF_004361175.1_ASM436117v1_01341	GCF_004361185.1_ASM436118v1_01376	GCF_004361195.1_ASM436119v1_01566	GCF_004361205.1_ASM436120v1_01160	GCF_004361215.1_ASM436121v1_01287	GCF_004361245.1_ASM436124v1_01083	GCF_004361265.1_ASM436126v1_01312	GCF_004361295.1_ASM436129v1_01333	GCF_004361315.1_ASM436131v1_01235	GCF_004361345.1_ASM436134v1_01748	GCF_004361355.1_ASM436135v1_01690
gpmB		phosphoglycerate mutase GpmB	82		82	1	1	5995				659	659	659	GCF_001541385.1_ASM154138v1_02217	GCF_001541405.1_ASM154140v1_01642	GCF_001541505.1_ASM154150v1_01141	GCF_001541515.1_ASM154151v1_01386	GCF_001541535.1_ASM154153v1_00150	GCF_001541585.1_ASM154158v1_01279	GCF_001546015.1_ASM154601v1_01834	GCF_001546025.1_ASM154602v1_01188	GCF_001563615.1_ASM156361v1_01624	GCF_001700475.1_ASM170047v1_00933	GCF_002861765.1_ASM286176v1_00262	GCF_002861775.1_ASM286177v1_01671	GCF_002861805.1_ASM286180v1_01989	GCF_002861815.1_ASM286181v1_00188	GCF_002863245.1_ASM286324v1_00348	GCF_002863485.1_ASM286348v1_01504	GCF_002863505.1_ASM286350v1_00251	GCF_003795065.1_ASM379506v1_02239	GCF_003971565.1_ASM397156v1_01550	GCF_004103355.1_ASM410335v1_02254	GCF_004361075.1_ASM436107v1_01986	GCF_004361095.1_ASM436109v1_02108	GCF_004361115.1_ASM436111v1_01915	GCF_004361125.1_ASM436112v1_01955	GCF_004361175.1_ASM436117v1_01992	GCF_004361185.1_ASM436118v1_02014	GCF_004361195.1_ASM436119v1_02252	GCF_004361205.1_ASM436120v1_01952	GCF_004361215.1_ASM436121v1_02111	GCF_004361245.1_ASM436124v1_01800	GCF_004361265.1_ASM436126v1_01925	GCF_004361295.1_ASM436129v1_01897	GCF_004361315.1_ASM436131v1_01947	GCF_004361345.1_ASM436134v1_02414	GCF_004361355.1_ASM436135v1_02124
oppD_1		Oligopeptide transport ATP-binding protein OppD	82		82	1	1	4155				1016	1016	1016	GCF_001541385.1_ASM154138v1_00304	GCF_001541405.1_ASM154140v1_02153	GCF_001541505.1_ASM154150v1_00053	GCF_001541515.1_ASM154151v1_02340	GCF_001541535.1_ASM154153v1_00831	GCF_001541585.1_ASM154158v1_01936	GCF_001546015.1_ASM154601v1_01275	GCF_001546025.1_ASM154602v1_00126	GCF_001563615.1_ASM156361v1_01350	GCF_001700475.1_ASM170047v1_02245	GCF_002861765.1_ASM286176v1_00389	GCF_002861775.1_ASM286177v1_00005	GCF_002861805.1_ASM286180v1_01130	GCF_002861815.1_ASM286181v1_00309	GCF_002863245.1_ASM286324v1_00929	GCF_002863485.1_ASM286348v1_01235	GCF_002863505.1_ASM286350v1_02290	GCF_003795065.1_ASM379506v1_01680	GCF_003971565.1_ASM397156v1_00910	GCF_004103355.1_ASM410335v1_00963	GCF_004361075.1_ASM436107v1_00123	GCF_004361095.1_ASM436109v1_00243	GCF_004361115.1_ASM436111v1_00192	GCF_004361125.1_ASM436112v1_00190	GCF_004361175.1_ASM436117v1_00214	GCF_004361185.1_ASM436118v1_00169	GCF_004361195.1_ASM436119v1_00196	GCF_004361205.1_ASM436120v1_00181	GCF_004361215.1_ASM436121v1_00245	GCF_004361245.1_ASM436124v1_02392	GCF_004361265.1_ASM436126v1_00179	GCF_004361295.1_ASM436129v1_00187	GCF_004361315.1_ASM436131v1_00166	GCF_004361345.1_ASM436134v1_00311	GCF_004361355.1_ASM436135v1_00430
pyk		Pyruvate kinase	82		82	1	1	3019				1769	1790	1770	GCF_001541385.1_ASM154138v1_00772	GCF_001541405.1_ASM154140v1_01930	GCF_001541505.1_ASM154150v1_02180	GCF_001541515.1_ASM154151v1_00499	GCF_001541535.1_ASM154153v1_01764	GCF_001541585.1_ASM154158v1_00674	GCF_001546015.1_ASM154601v1_00227	GCF_001546025.1_ASM154602v1_01727	GCF_001563615.1_ASM156361v1_00446	GCF_001700475.1_ASM170047v1_00520	GCF_002861765.1_ASM286176v1_01449	GCF_002861775.1_ASM286177v1_01395	GCF_002861805.1_ASM286180v1_00956	GCF_002861815.1_ASM286181v1_01976	GCF_002863245.1_ASM286324v1_00372	GCF_002863485.1_ASM286348v1_01979	GCF_002863505.1_ASM286350v1_01556	GCF_003795065.1_ASM379506v1_02034	GCF_003971565.1_ASM397156v1_01039	GCF_004103355.1_ASM410335v1_00386	GCF_004361075.1_ASM436107v1_02262	GCF_004361095.1_ASM436109v1_02385	GCF_004361115.1_ASM436111v1_02158	GCF_004361125.1_ASM436112v1_02138	GCF_004361175.1_ASM436117v1_02258	GCF_004361185.1_ASM436118v1_02275	GCF_004361195.1_ASM436119v1_02514	GCF_004361205.1_ASM436120v1_02194	GCF_004361215.1_ASM436121v1_02398	GCF_004361245.1_ASM436124v1_02082	GCF_004361265.1_ASM436126v1_02110	GCF_004361295.1_ASM436129v1_02084	GCF_004361315.1_ASM436131v1_02219	GCF_004361345.1_ASM436134v1_02647	GCF_004361355.1_ASM436135v1_01671
pgl		6-phosphogluconolactonase	82		82	1	1	7072				1028	1028	1028	GCF_001541385.1_ASM154138v1_01873	GCF_001541405.1_ASM154140v1_00137	GCF_001541505.1_ASM154150v1_01590	GCF_001541515.1_ASM154151v1_01312	GCF_001541535.1_ASM154153v1_00282	GCF_001541585.1_ASM154158v1_01413	GCF_001546015.1_ASM154601v1_01775	GCF_001546025.1_ASM154602v1_01216	GCF_001563615.1_ASM156361v1_00936	GCF_001700475.1_ASM170047v1_00851	GCF_002861765.1_ASM286176v1_02047	GCF_002861775.1_ASM286177v1_00343	GCF_002861805.1_ASM286180v1_00108	GCF_002861815.1_ASM286181v1_00374	GCF_002863245.1_ASM286324v1_00692	GCF_002863485.1_ASM286348v1_00001	GCF_002863505.1_ASM286350v1_00060	GCF_003795065.1_ASM379506v1_00074	GCF_003971565.1_ASM397156v1_01889	GCF_004103355.1_ASM410335v1_00034	GCF_004361075.1_ASM436107v1_01701	GCF_004361095.1_ASM436109v1_01826	GCF_004361115.1_ASM436111v1_01682	GCF_004361125.1_ASM436112v1_01754	GCF_004361175.1_ASM436117v1_01726	GCF_004361185.1_ASM436118v1_01760	GCF_004361195.1_ASM436119v1_02015	GCF_004361205.1_ASM436120v1_01691	GCF_004361215.1_ASM436121v1_01856	GCF_004361245.1_ASM436124v1_01600	GCF_004361265.1_ASM436126v1_01731	GCF_004361295.1_ASM436129v1_01677	GCF_004361315.1_ASM436131v1_01774	GCF_004361345.1_ASM436134v1_02203	GCF_004361355.1_ASM436135v1_02028
glmU		Bifunctional protein GlmU	82		82	1	1	3838				1385	1385	1385	GCF_001541385.1_ASM154138v1_00104	GCF_001541405.1_ASM154140v1_02072	GCF_001541505.1_ASM154150v1_02415	GCF_001541515.1_ASM154151v1_00593	GCF_001541535.1_ASM154153v1_00955	GCF_001541585.1_ASM154158v1_01619	GCF_001546015.1_ASM154601v1_00166	GCF_001546025.1_ASM154602v1_01313	GCF_001563615.1_ASM156361v1_01571	GCF_001700475.1_ASM170047v1_01388	GCF_002861765.1_ASM286176v1_00898	GCF_002861775.1_ASM286177v1_01208	GCF_002861805.1_ASM286180v1_01709	GCF_002861815.1_ASM286181v1_00055	GCF_002863245.1_ASM286324v1_00036	GCF_002863485.1_ASM286348v1_01410	GCF_002863505.1_ASM286350v1_01393	GCF_003795065.1_ASM379506v1_01019	GCF_003971565.1_ASM397156v1_00235	GCF_004103355.1_ASM410335v1_00993	GCF_004361075.1_ASM436107v1_01045	GCF_004361095.1_ASM436109v1_01103	GCF_004361115.1_ASM436111v1_00967	GCF_004361125.1_ASM436112v1_01119	GCF_004361175.1_ASM436117v1_01122	GCF_004361185.1_ASM436118v1_00934	GCF_004361195.1_ASM436119v1_01218	GCF_004361205.1_ASM436120v1_00950	GCF_004361215.1_ASM436121v1_01113	GCF_004361245.1_ASM436124v1_00871	GCF_004361265.1_ASM436126v1_01094	GCF_004361295.1_ASM436129v1_01098	GCF_004361315.1_ASM436131v1_01028	GCF_004361345.1_ASM436134v1_01164	GCF_004361355.1_ASM436135v1_01298
greA_1		Transcription elongation factor GreA	82		82	1	1	7642				476	476	476	GCF_001541385.1_ASM154138v1_00450	GCF_001541405.1_ASM154140v1_01521	GCF_001541505.1_ASM154150v1_00305	GCF_001541515.1_ASM154151v1_01542	GCF_001541535.1_ASM154153v1_02043	GCF_001541585.1_ASM154158v1_02281	GCF_001546015.1_ASM154601v1_01611	GCF_001546025.1_ASM154602v1_01212	GCF_001563615.1_ASM156361v1_00273	GCF_001700475.1_ASM170047v1_01607	GCF_002861765.1_ASM286176v1_01140	GCF_002861775.1_ASM286177v1_00919	GCF_002861805.1_ASM286180v1_00878	GCF_002861815.1_ASM286181v1_00963	GCF_002863245.1_ASM286324v1_01154	GCF_002863485.1_ASM286348v1_01739	GCF_002863505.1_ASM286350v1_01652	GCF_003795065.1_ASM379506v1_01484	GCF_003971565.1_ASM397156v1_00702	GCF_004103355.1_ASM410335v1_01988	GCF_004361075.1_ASM436107v1_00341	GCF_004361095.1_ASM436109v1_00460	GCF_004361115.1_ASM436111v1_00348	GCF_004361125.1_ASM436112v1_00412	GCF_004361175.1_ASM436117v1_00386	GCF_004361185.1_ASM436118v1_00340	GCF_004361195.1_ASM436119v1_00393	GCF_004361205.1_ASM436120v1_00351	GCF_004361215.1_ASM436121v1_00468	GCF_004361245.1_ASM436124v1_00126	GCF_004361265.1_ASM436126v1_00401	GCF_004361295.1_ASM436129v1_00375	GCF_004361315.1_ASM436131v1_00392	GCF_004361345.1_ASM436134v1_00465	GCF_004361355.1_ASM436135v1_00619
rpsQ		30S ribosomal protein S17	82		82	1	1	9801				266	266	266	GCF_001541385.1_ASM154138v1_00183	GCF_001541405.1_ASM154140v1_01465	GCF_001541505.1_ASM154150v1_00362	GCF_001541515.1_ASM154151v1_01696	GCF_001541535.1_ASM154153v1_01004	GCF_001541585.1_ASM154158v1_02093	GCF_001546015.1_ASM154601v1_01048	GCF_001546025.1_ASM154602v1_02046	GCF_001563615.1_ASM156361v1_00489	GCF_001700475.1_ASM170047v1_01305	GCF_002861765.1_ASM286176v1_00801	GCF_002861775.1_ASM286177v1_01013	GCF_002861805.1_ASM286180v1_01443	GCF_002861815.1_ASM286181v1_00741	GCF_002863245.1_ASM286324v1_01985	GCF_002863485.1_ASM286348v1_01156	GCF_002863505.1_ASM286350v1_01062	GCF_003795065.1_ASM379506v1_01101	GCF_003971565.1_ASM397156v1_00329	GCF_004103355.1_ASM410335v1_01517	GCF_004361075.1_ASM436107v1_01227	GCF_004361095.1_ASM436109v1_01282	GCF_004361115.1_ASM436111v1_01057	GCF_004361125.1_ASM436112v1_01252	GCF_004361175.1_ASM436117v1_01255	GCF_004361185.1_ASM436118v1_01266	GCF_004361195.1_ASM436119v1_01408	GCF_004361205.1_ASM436120v1_01062	GCF_004361215.1_ASM436121v1_01201	GCF_004361245.1_ASM436124v1_00982	GCF_004361265.1_ASM436126v1_01214	GCF_004361295.1_ASM436129v1_01258	GCF_004361315.1_ASM436131v1_01117	GCF_004361345.1_ASM436134v1_01576	GCF_004361355.1_ASM436135v1_01571
fabG_1		3-oxoacyl-[acyl-carrier-protein] reductase FabG	82		82	1	1	7063				728	737	728	GCF_001541385.1_ASM154138v1_01881	GCF_001541405.1_ASM154140v1_00129	GCF_001541505.1_ASM154150v1_01582	GCF_001541515.1_ASM154151v1_01320	GCF_001541535.1_ASM154153v1_00290	GCF_001541585.1_ASM154158v1_01421	GCF_001546015.1_ASM154601v1_01783	GCF_001546025.1_ASM154602v1_01224	GCF_001563615.1_ASM156361v1_00944	GCF_001700475.1_ASM170047v1_00859	GCF_002861765.1_ASM286176v1_02039	GCF_002861775.1_ASM286177v1_00351	GCF_002861805.1_ASM286180v1_00100	GCF_002861815.1_ASM286181v1_00366	GCF_002863245.1_ASM286324v1_00684	GCF_002863485.1_ASM286348v1_00009	GCF_002863505.1_ASM286350v1_00068	GCF_003795065.1_ASM379506v1_00066	GCF_003971565.1_ASM397156v1_01881	GCF_004103355.1_ASM410335v1_00042	GCF_004361075.1_ASM436107v1_01709	GCF_004361095.1_ASM436109v1_01834	GCF_004361115.1_ASM436111v1_01690	GCF_004361125.1_ASM436112v1_01762	GCF_004361175.1_ASM436117v1_01734	GCF_004361185.1_ASM436118v1_01768	GCF_004361195.1_ASM436119v1_02023	GCF_004361205.1_ASM436120v1_01699	GCF_004361215.1_ASM436121v1_01864	GCF_004361245.1_ASM436124v1_01608	GCF_004361265.1_ASM436126v1_01739	GCF_004361295.1_ASM436129v1_01685	GCF_004361315.1_ASM436131v1_01782	GCF_004361345.1_ASM436134v1_02211	GCF_004361355.1_ASM436135v1_02036
soj_1		Sporulation initiation inhibitor protein Soj	82		82	1	1	5168				779	788	779	GCF_001541385.1_ASM154138v1_00692	GCF_001541405.1_ASM154140v1_01544	GCF_001541505.1_ASM154150v1_01948	GCF_001541515.1_ASM154151v1_01983	GCF_001541535.1_ASM154153v1_01309	GCF_001541585.1_ASM154158v1_01517	GCF_001546015.1_ASM154601v1_00375	GCF_001546025.1_ASM154602v1_01698	GCF_001563615.1_ASM156361v1_00192	GCF_001700475.1_ASM170047v1_01656	GCF_002861765.1_ASM286176v1_00423	GCF_002861775.1_ASM286177v1_00944	GCF_002861805.1_ASM286180v1_01962	GCF_002861815.1_ASM286181v1_01801	GCF_002863245.1_ASM286324v1_01740	GCF_002863485.1_ASM286348v1_00874	GCF_002863505.1_ASM286350v1_00011	GCF_003795065.1_ASM379506v1_00519	GCF_003971565.1_ASM397156v1_02301	GCF_004103355.1_ASM410335v1_00117	GCF_004361075.1_ASM436107v1_00698	GCF_004361095.1_ASM436109v1_00828	GCF_004361115.1_ASM436111v1_00701	GCF_004361125.1_ASM436112v1_00784	GCF_004361175.1_ASM436117v1_00730	GCF_004361185.1_ASM436118v1_00687	GCF_004361195.1_ASM436119v1_00744	GCF_004361205.1_ASM436120v1_00692	GCF_004361215.1_ASM436121v1_00814	GCF_004361245.1_ASM436124v1_00500	GCF_004361265.1_ASM436126v1_00771	GCF_004361295.1_ASM436129v1_00751	GCF_004361315.1_ASM436131v1_00751	GCF_004361345.1_ASM436134v1_00815	GCF_004361355.1_ASM436135v1_00909
pyrG		CTP synthase	82		82	1	1	3697				1619	1619	1619	GCF_001541385.1_ASM154138v1_01240	GCF_001541405.1_ASM154140v1_00430	GCF_001541505.1_ASM154150v1_02406	GCF_001541515.1_ASM154151v1_00602	GCF_001541535.1_ASM154153v1_00748	GCF_001541585.1_ASM154158v1_01259	GCF_001546015.1_ASM154601v1_00825	GCF_001546025.1_ASM154602v1_00679	GCF_001563615.1_ASM156361v1_01300	GCF_001700475.1_ASM170047v1_01376	GCF_002861765.1_ASM286176v1_00547	GCF_002861775.1_ASM286177v1_01217	GCF_002861805.1_ASM286180v1_01718	GCF_002861815.1_ASM286181v1_00067	GCF_002863245.1_ASM286324v1_00024	GCF_002863485.1_ASM286348v1_00512	GCF_002863505.1_ASM286350v1_01384	GCF_003795065.1_ASM379506v1_01030	GCF_003971565.1_ASM397156v1_00244	GCF_004103355.1_ASM410335v1_01002	GCF_004361075.1_ASM436107v1_01078	GCF_004361095.1_ASM436109v1_01119	GCF_004361115.1_ASM436111v1_00981	GCF_004361125.1_ASM436112v1_01137	GCF_004361175.1_ASM436117v1_01153	GCF_004361185.1_ASM436118v1_00981	GCF_004361195.1_ASM436119v1_01246	GCF_004361205.1_ASM436120v1_00970	GCF_004361215.1_ASM436121v1_01124	GCF_004361245.1_ASM436124v1_00885	GCF_004361265.1_ASM436126v1_01110	GCF_004361295.1_ASM436129v1_01131	GCF_004361315.1_ASM436131v1_01038	GCF_004361345.1_ASM436134v1_01216	GCF_004361355.1_ASM436135v1_01319
tsaB		tRNA threonylcarbamoyladenosine biosynthesis protein TsaB	82		82	1	1	9621				734	743	741	GCF_001541385.1_ASM154138v1_00572	GCF_001541405.1_ASM154140v1_00601	GCF_001541505.1_ASM154150v1_02114	GCF_001541515.1_ASM154151v1_01086	GCF_001541535.1_ASM154153v1_00114	GCF_001541585.1_ASM154158v1_00038	GCF_001546015.1_ASM154601v1_00446	GCF_001546025.1_ASM154602v1_00314	GCF_001563615.1_ASM156361v1_01420	GCF_001700475.1_ASM170047v1_00303	GCF_002861765.1_ASM286176v1_00495	GCF_002861775.1_ASM286177v1_02364	GCF_002861805.1_ASM286180v1_01531	GCF_002861815.1_ASM286181v1_01639	GCF_002863245.1_ASM286324v1_01650	GCF_002863485.1_ASM286348v1_01732	GCF_002863505.1_ASM286350v1_01344	GCF_003795065.1_ASM379506v1_01204	GCF_003971565.1_ASM397156v1_00431	GCF_004103355.1_ASM410335v1_02359	GCF_004361075.1_ASM436107v1_01317	GCF_004361095.1_ASM436109v1_01377	GCF_004361115.1_ASM436111v1_01160	GCF_004361125.1_ASM436112v1_01340	GCF_004361175.1_ASM436117v1_01344	GCF_004361185.1_ASM436118v1_01379	GCF_004361195.1_ASM436119v1_01569	GCF_004361205.1_ASM436120v1_01163	GCF_004361215.1_ASM436121v1_01290	GCF_004361245.1_ASM436124v1_01086	GCF_004361265.1_ASM436126v1_01315	GCF_004361295.1_ASM436129v1_01336	GCF_004361315.1_ASM436131v1_01238	GCF_004361345.1_ASM436134v1_01751	GCF_004361355.1_ASM436135v1_01693
ffh		Signal recognition particle protein	82		82	1	1	738				1430	1430	1430	GCF_001541385.1_ASM154138v1_00289	GCF_001541405.1_ASM154140v1_01079	GCF_001541505.1_ASM154150v1_01713	GCF_001541515.1_ASM154151v1_00342	GCF_001541535.1_ASM154153v1_01973	GCF_001541585.1_ASM154158v1_01738	GCF_001546015.1_ASM154601v1_01553	GCF_001546025.1_ASM154602v1_02308	GCF_001563615.1_ASM156361v1_01904	GCF_001700475.1_ASM170047v1_01472	GCF_002861765.1_ASM286176v1_00731	GCF_002861775.1_ASM286177v1_01926	GCF_002861805.1_ASM286180v1_01116	GCF_002861815.1_ASM286181v1_01425	GCF_002863245.1_ASM286324v1_01343	GCF_002863485.1_ASM286348v1_01689	GCF_002863505.1_ASM286350v1_02020	GCF_003795065.1_ASM379506v1_01697	GCF_003971565.1_ASM397156v1_01467	GCF_004103355.1_ASM410335v1_02120	GCF_004361075.1_ASM436107v1_00106	GCF_004361095.1_ASM436109v1_00226	GCF_004361115.1_ASM436111v1_00168	GCF_004361125.1_ASM436112v1_00172	GCF_004361175.1_ASM436117v1_00197	GCF_004361185.1_ASM436118v1_00153	GCF_004361195.1_ASM436119v1_00179	GCF_004361205.1_ASM436120v1_00165	GCF_004361215.1_ASM436121v1_00228	GCF_004361245.1_ASM436124v1_02376	GCF_004361265.1_ASM436126v1_00162	GCF_004361295.1_ASM436129v1_00170	GCF_004361315.1_ASM436131v1_00149	GCF_004361345.1_ASM436134v1_00294	GCF_004361355.1_ASM436135v1_00415
murB		UDP-N-acetylenolpyruvoylglucosamine reductase	82		82	1	1	7002				896	896	896	GCF_001541385.1_ASM154138v1_01926	GCF_001541405.1_ASM154140v1_00166	GCF_001541505.1_ASM154150v1_01089	GCF_001541515.1_ASM154151v1_00769	GCF_001541535.1_ASM154153v1_01193	GCF_001541585.1_ASM154158v1_01878	GCF_001546015.1_ASM154601v1_01998	GCF_001546025.1_ASM154602v1_01919	GCF_001563615.1_ASM156361v1_02176	GCF_001700475.1_ASM170047v1_00411	GCF_002861765.1_ASM286176v1_01190	GCF_002861775.1_ASM286177v1_00660	GCF_002861805.1_ASM286180v1_00049	GCF_002861815.1_ASM286181v1_00642	GCF_002863245.1_ASM286324v1_00639	GCF_002863485.1_ASM286348v1_00060	GCF_002863505.1_ASM286350v1_01815	GCF_003795065.1_ASM379506v1_00014	GCF_003971565.1_ASM397156v1_01831	GCF_004103355.1_ASM410335v1_00484	GCF_004361075.1_ASM436107v1_01756	GCF_004361095.1_ASM436109v1_01880	GCF_004361115.1_ASM436111v1_01738	GCF_004361125.1_ASM436112v1_01808	GCF_004361175.1_ASM436117v1_01818	GCF_004361185.1_ASM436118v1_01815	GCF_004361195.1_ASM436119v1_02070	GCF_004361205.1_ASM436120v1_01750	GCF_004361215.1_ASM436121v1_01916	GCF_004361245.1_ASM436124v1_01655	GCF_004361265.1_ASM436126v1_01786	GCF_004361295.1_ASM436129v1_01732	GCF_004361315.1_ASM436131v1_01827	GCF_004361345.1_ASM436134v1_02261	GCF_004361355.1_ASM436135v1_02257
rpsP		30S ribosomal protein S16	82		82	1	1	739				272	272	272	GCF_001541385.1_ASM154138v1_00288	GCF_001541405.1_ASM154140v1_01080	GCF_001541505.1_ASM154150v1_01712	GCF_001541515.1_ASM154151v1_00341	GCF_001541535.1_ASM154153v1_01974	GCF_001541585.1_ASM154158v1_01739	GCF_001546015.1_ASM154601v1_01552	GCF_001546025.1_ASM154602v1_02307	GCF_001563615.1_ASM156361v1_01905	GCF_001700475.1_ASM170047v1_01471	GCF_002861765.1_ASM286176v1_00730	GCF_002861775.1_ASM286177v1_01925	GCF_002861805.1_ASM286180v1_01115	GCF_002861815.1_ASM286181v1_01424	GCF_002863245.1_ASM286324v1_01344	GCF_002863485.1_ASM286348v1_01688	GCF_002863505.1_ASM286350v1_02019	GCF_003795065.1_ASM379506v1_01698	GCF_003971565.1_ASM397156v1_01466	GCF_004103355.1_ASM410335v1_02119	GCF_004361075.1_ASM436107v1_00105	GCF_004361095.1_ASM436109v1_00225	GCF_004361115.1_ASM436111v1_00167	GCF_004361125.1_ASM436112v1_00171	GCF_004361175.1_ASM436117v1_00196	GCF_004361185.1_ASM436118v1_00152	GCF_004361195.1_ASM436119v1_00178	GCF_004361205.1_ASM436120v1_00164	GCF_004361215.1_ASM436121v1_00227	GCF_004361245.1_ASM436124v1_02375	GCF_004361265.1_ASM436126v1_00161	GCF_004361295.1_ASM436129v1_00169	GCF_004361315.1_ASM436131v1_00148	GCF_004361345.1_ASM436134v1_00293	GCF_004361355.1_ASM436135v1_00414
dapX_3		putative N-acetyl-LL-diaminopimelate aminotransferase	82		82	1	1	3075				1184	1184	1184	GCF_001541385.1_ASM154138v1_00752	GCF_001541405.1_ASM154140v1_01843	GCF_001541505.1_ASM154150v1_00757	GCF_001541515.1_ASM154151v1_02155	GCF_001541535.1_ASM154153v1_01743	GCF_001541585.1_ASM154158v1_00590	GCF_001546015.1_ASM154601v1_01874	GCF_001546025.1_ASM154602v1_02020	GCF_001563615.1_ASM156361v1_00358	GCF_001700475.1_ASM170047v1_00501	GCF_002861765.1_ASM286176v1_01605	GCF_002861775.1_ASM286177v1_01508	GCF_002861805.1_ASM286180v1_00257	GCF_002861815.1_ASM286181v1_01995	GCF_002863245.1_ASM286324v1_00353	GCF_002863485.1_ASM286348v1_01958	GCF_002863505.1_ASM286350v1_01753	GCF_003795065.1_ASM379506v1_02056	GCF_003971565.1_ASM397156v1_01016	GCF_004103355.1_ASM410335v1_02627	GCF_004361075.1_ASM436107v1_02172	GCF_004361095.1_ASM436109v1_02295	GCF_004361115.1_ASM436111v1_02069	GCF_004361125.1_ASM436112v1_02116	GCF_004361175.1_ASM436117v1_02170	GCF_004361185.1_ASM436118v1_02160	GCF_004361195.1_ASM436119v1_02493	GCF_004361205.1_ASM436120v1_02092	GCF_004361215.1_ASM436121v1_02317	GCF_004361245.1_ASM436124v1_02008	GCF_004361265.1_ASM436126v1_02090	GCF_004361295.1_ASM436129v1_02063	GCF_004361315.1_ASM436131v1_02138	GCF_004361345.1_ASM436134v1_02583	GCF_004361355.1_ASM436135v1_00116
ruvA		Holliday junction ATP-dependent DNA helicase RuvA	82		82	1	1	9103				587	587	587	GCF_001541385.1_ASM154138v1_00555	GCF_001541405.1_ASM154140v1_00843	GCF_001541505.1_ASM154150v1_01259	GCF_001541515.1_ASM154151v1_00026	GCF_001541535.1_ASM154153v1_01911	GCF_001541585.1_ASM154158v1_00199	GCF_001546015.1_ASM154601v1_00886	GCF_001546025.1_ASM154602v1_00291	GCF_001563615.1_ASM156361v1_00298	GCF_001700475.1_ASM170047v1_00282	GCF_002861765.1_ASM286176v1_00451	GCF_002861775.1_ASM286177v1_00758	GCF_002861805.1_ASM286180v1_00773	GCF_002861815.1_ASM286181v1_01618	GCF_002863245.1_ASM286324v1_00239	GCF_002863485.1_ASM286348v1_00805	GCF_002863505.1_ASM286350v1_00685	GCF_003795065.1_ASM379506v1_01227	GCF_003971565.1_ASM397156v1_00453	GCF_004103355.1_ASM410335v1_01901	GCF_004361075.1_ASM436107v1_01361	GCF_004361095.1_ASM436109v1_01442	GCF_004361115.1_ASM436111v1_01234	GCF_004361125.1_ASM436112v1_01394	GCF_004361175.1_ASM436117v1_01373	GCF_004361185.1_ASM436118v1_01432	GCF_004361195.1_ASM436119v1_01615	GCF_004361205.1_ASM436120v1_01205	GCF_004361215.1_ASM436121v1_01352	GCF_004361245.1_ASM436124v1_01186	GCF_004361265.1_ASM436126v1_01366	GCF_004361295.1_ASM436129v1_01358	GCF_004361315.1_ASM436131v1_01275	GCF_004361345.1_ASM436134v1_01799	GCF_004361355.1_ASM436135v1_01714
ylbL		putative protein YlbL	82		82	1	1	5978				1043	1043	1043	GCF_001541385.1_ASM154138v1_02204	GCF_001541405.1_ASM154140v1_01360	GCF_001541505.1_ASM154150v1_00598	GCF_001541515.1_ASM154151v1_01921	GCF_001541535.1_ASM154153v1_01543	GCF_001541585.1_ASM154158v1_02008	GCF_001546015.1_ASM154601v1_01908	GCF_001546025.1_ASM154602v1_02127	GCF_001563615.1_ASM156361v1_00318	GCF_001700475.1_ASM170047v1_01111	GCF_002861765.1_ASM286176v1_00138	GCF_002861775.1_ASM286177v1_01152	GCF_002861805.1_ASM286180v1_00141	GCF_002861815.1_ASM286181v1_00770	GCF_002863245.1_ASM286324v1_01054	GCF_002863485.1_ASM286348v1_00351	GCF_002863505.1_ASM286350v1_01547	GCF_003795065.1_ASM379506v1_02224	GCF_003971565.1_ASM397156v1_01534	GCF_004103355.1_ASM410335v1_02267	GCF_004361075.1_ASM436107v1_02001	GCF_004361095.1_ASM436109v1_02122	GCF_004361115.1_ASM436111v1_01929	GCF_004361125.1_ASM436112v1_01969	GCF_004361175.1_ASM436117v1_02006	GCF_004361185.1_ASM436118v1_02027	GCF_004361195.1_ASM436119v1_02267	GCF_004361205.1_ASM436120v1_01965	GCF_004361215.1_ASM436121v1_02127	GCF_004361245.1_ASM436124v1_01814	GCF_004361265.1_ASM436126v1_01940	GCF_004361295.1_ASM436129v1_01912	GCF_004361315.1_ASM436131v1_01961	GCF_004361345.1_ASM436134v1_02428	GCF_004361355.1_ASM436135v1_02139
polC_2		DNA polymerase III PolC-type	82		82	1	1	7003				533	533	533	GCF_001541385.1_ASM154138v1_01925	GCF_001541405.1_ASM154140v1_00165	GCF_001541505.1_ASM154150v1_01088	GCF_001541515.1_ASM154151v1_00768	GCF_001541535.1_ASM154153v1_01194	GCF_001541585.1_ASM154158v1_01877	GCF_001546015.1_ASM154601v1_01997	GCF_001546025.1_ASM154602v1_01918	GCF_001563615.1_ASM156361v1_02175	GCF_001700475.1_ASM170047v1_00410	GCF_002861765.1_ASM286176v1_01189	GCF_002861775.1_ASM286177v1_00659	GCF_002861805.1_ASM286180v1_00050	GCF_002861815.1_ASM286181v1_00643	GCF_002863245.1_ASM286324v1_00640	GCF_002863485.1_ASM286348v1_00059	GCF_002863505.1_ASM286350v1_01816	GCF_003795065.1_ASM379506v1_00015	GCF_003971565.1_ASM397156v1_01832	GCF_004103355.1_ASM410335v1_00483	GCF_004361075.1_ASM436107v1_01755	GCF_004361095.1_ASM436109v1_01879	GCF_004361115.1_ASM436111v1_01737	GCF_004361125.1_ASM436112v1_01807	GCF_004361175.1_ASM436117v1_01817	GCF_004361185.1_ASM436118v1_01814	GCF_004361195.1_ASM436119v1_02069	GCF_004361205.1_ASM436120v1_01749	GCF_004361215.1_ASM436121v1_01915	GCF_004361245.1_ASM436124v1_01654	GCF_004361265.1_ASM436126v1_01785	GCF_004361295.1_ASM436129v1_01731	GCF_004361315.1_ASM436131v1_01826	GCF_004361345.1_ASM436134v1_02260	GCF_004361355.1_ASM436135v1_02258
frr		Ribosome-recycling factor	82		82	1	1	818				557	557	557	GCF_001541385.1_ASM154138v1_00512	GCF_001541405.1_ASM154140v1_01102	GCF_001541505.1_ASM154150v1_01693	GCF_001541515.1_ASM154151v1_00450	GCF_001541535.1_ASM154153v1_00098	GCF_001541585.1_ASM154158v1_01758	GCF_001546015.1_ASM154601v1_00124	GCF_001546025.1_ASM154602v1_02288	GCF_001563615.1_ASM156361v1_00922	GCF_001700475.1_ASM170047v1_00219	GCF_002861765.1_ASM286176v1_00104	GCF_002861775.1_ASM286177v1_01906	GCF_002861805.1_ASM286180v1_01248	GCF_002861815.1_ASM286181v1_02234	GCF_002863245.1_ASM286324v1_01385	GCF_002863485.1_ASM286348v1_01669	GCF_002863505.1_ASM286350v1_01997	GCF_003795065.1_ASM379506v1_01717	GCF_003971565.1_ASM397156v1_01446	GCF_004103355.1_ASM410335v1_02097	GCF_004361075.1_ASM436107v1_00086	GCF_004361095.1_ASM436109v1_00206	GCF_004361115.1_ASM436111v1_00148	GCF_004361125.1_ASM436112v1_00152	GCF_004361175.1_ASM436117v1_00168	GCF_004361185.1_ASM436118v1_00133	GCF_004361195.1_ASM436119v1_00159	GCF_004361205.1_ASM436120v1_00145	GCF_004361215.1_ASM436121v1_00208	GCF_004361245.1_ASM436124v1_02356	GCF_004361265.1_ASM436126v1_00142	GCF_004361295.1_ASM436129v1_00150	GCF_004361315.1_ASM436131v1_00129	GCF_004361345.1_ASM436134v1_00274	GCF_004361355.1_ASM436135v1_00395
sorC		Sorbitol operon regulator	82		82	1	1	3093				938	938	938	GCF_001541385.1_ASM154138v1_01778	GCF_001541405.1_ASM154140v1_01832	GCF_001541505.1_ASM154150v1_00745	GCF_001541515.1_ASM154151v1_00567	GCF_001541535.1_ASM154153v1_01732	GCF_001541585.1_ASM154158v1_00601	GCF_001546015.1_ASM154601v1_01863	GCF_001546025.1_ASM154602v1_02031	GCF_001563615.1_ASM156361v1_02292	GCF_001700475.1_ASM170047v1_00491	GCF_002861765.1_ASM286176v1_01616	GCF_002861775.1_ASM286177v1_01519	GCF_002861805.1_ASM286180v1_00266	GCF_002861815.1_ASM286181v1_02005	GCF_002863245.1_ASM286324v1_01314	GCF_002863485.1_ASM286348v1_00276	GCF_002863505.1_ASM286350v1_00375	GCF_003795065.1_ASM379506v1_02070	GCF_003971565.1_ASM397156v1_01005	GCF_004103355.1_ASM410335v1_00247	GCF_004361075.1_ASM436107v1_02161	GCF_004361095.1_ASM436109v1_02284	GCF_004361115.1_ASM436111v1_02045	GCF_004361125.1_ASM436112v1_02106	GCF_004361175.1_ASM436117v1_02159	GCF_004361185.1_ASM436118v1_02149	GCF_004361195.1_ASM436119v1_02482	GCF_004361205.1_ASM436120v1_02081	GCF_004361215.1_ASM436121v1_02306	GCF_004361245.1_ASM436124v1_01997	GCF_004361265.1_ASM436126v1_02080	GCF_004361295.1_ASM436129v1_02053	GCF_004361315.1_ASM436131v1_02127	GCF_004361345.1_ASM436134v1_02572	GCF_004361355.1_ASM436135v1_00106
gmuR_1		HTH-type transcriptional regulator GmuR	82		82	1	1	7197				725	725	725	GCF_001541385.1_ASM154138v1_01726	GCF_001541405.1_ASM154140v1_00460	GCF_001541505.1_ASM154150v1_00660	GCF_001541515.1_ASM154151v1_00232	GCF_001541535.1_ASM154153v1_02084	GCF_001541585.1_ASM154158v1_01475	GCF_001546015.1_ASM154601v1_00050	GCF_001546025.1_ASM154602v1_00900	GCF_001563615.1_ASM156361v1_02097	GCF_001700475.1_ASM170047v1_00795	GCF_002861765.1_ASM286176v1_01818	GCF_002861775.1_ASM286177v1_00520	GCF_002861805.1_ASM286180v1_00431	GCF_002861815.1_ASM286181v1_00952	GCF_002863245.1_ASM286324v1_00728	GCF_002863485.1_ASM286348v1_00439	GCF_002863505.1_ASM286350v1_00986	GCF_003795065.1_ASM379506v1_00147	GCF_003971565.1_ASM397156v1_01954	GCF_004103355.1_ASM410335v1_02152	GCF_004361075.1_ASM436107v1_01609	GCF_004361095.1_ASM436109v1_01730	GCF_004361115.1_ASM436111v1_01608	GCF_004361125.1_ASM436112v1_01682	GCF_004361175.1_ASM436117v1_01668	GCF_004361185.1_ASM436118v1_01700	GCF_004361195.1_ASM436119v1_01955	GCF_004361205.1_ASM436120v1_01560	GCF_004361215.1_ASM436121v1_01667	GCF_004361245.1_ASM436124v1_01523	GCF_004361265.1_ASM436126v1_01657	GCF_004361295.1_ASM436129v1_01572	GCF_004361315.1_ASM436131v1_01657	GCF_004361345.1_ASM436134v1_02099	GCF_004361355.1_ASM436135v1_01958
group_12421		putative protein	82		82	1	1	4159				1661	1661	1661	GCF_001541385.1_ASM154138v1_00308	GCF_001541405.1_ASM154140v1_02157	GCF_001541505.1_ASM154150v1_00049	GCF_001541515.1_ASM154151v1_02336	GCF_001541535.1_ASM154153v1_00835	GCF_001541585.1_ASM154158v1_01940	GCF_001546015.1_ASM154601v1_01279	GCF_001546025.1_ASM154602v1_00131	GCF_001563615.1_ASM156361v1_01354	GCF_001700475.1_ASM170047v1_02241	GCF_002861765.1_ASM286176v1_00385	GCF_002861775.1_ASM286177v1_00009	GCF_002861805.1_ASM286180v1_01134	GCF_002861815.1_ASM286181v1_00313	GCF_002863245.1_ASM286324v1_00925	GCF_002863485.1_ASM286348v1_00866	GCF_002863505.1_ASM286350v1_02294	GCF_003795065.1_ASM379506v1_01676	GCF_003971565.1_ASM397156v1_00906	GCF_004103355.1_ASM410335v1_00959	GCF_004361075.1_ASM436107v1_00127	GCF_004361095.1_ASM436109v1_00247	GCF_004361115.1_ASM436111v1_00196	GCF_004361125.1_ASM436112v1_00194	GCF_004361175.1_ASM436117v1_00218	GCF_004361185.1_ASM436118v1_00173	GCF_004361195.1_ASM436119v1_00200	GCF_004361205.1_ASM436120v1_00185	GCF_004361215.1_ASM436121v1_00249	GCF_004361245.1_ASM436124v1_02396	GCF_004361265.1_ASM436126v1_00183	GCF_004361295.1_ASM436129v1_00191	GCF_004361315.1_ASM436131v1_00170	GCF_004361345.1_ASM436134v1_00315	GCF_004361355.1_ASM436135v1_00434
csbB		Putative glycosyltransferase CsbB	82		82	1	1	6062				929	929	929	GCF_001541385.1_ASM154138v1_01390	GCF_001541405.1_ASM154140v1_01604	GCF_001541505.1_ASM154150v1_01179	GCF_001541515.1_ASM154151v1_01424	GCF_001541535.1_ASM154153v1_01116	GCF_001541585.1_ASM154158v1_01317	GCF_001546015.1_ASM154601v1_00995	GCF_001546025.1_ASM154602v1_01239	GCF_001563615.1_ASM156361v1_01661	GCF_001700475.1_ASM170047v1_00974	GCF_002861765.1_ASM286176v1_00315	GCF_002861775.1_ASM286177v1_01709	GCF_002861805.1_ASM286180v1_02030	GCF_002861815.1_ASM286181v1_00229	GCF_002863245.1_ASM286324v1_00306	GCF_002863485.1_ASM286348v1_01467	GCF_002863505.1_ASM286350v1_01121	GCF_003795065.1_ASM379506v1_02277	GCF_003971565.1_ASM397156v1_01588	GCF_004103355.1_ASM410335v1_01299	GCF_004361075.1_ASM436107v1_01931	GCF_004361095.1_ASM436109v1_02071	GCF_004361115.1_ASM436111v1_01878	GCF_004361125.1_ASM436112v1_01918	GCF_004361175.1_ASM436117v1_01955	GCF_004361185.1_ASM436118v1_01977	GCF_004361195.1_ASM436119v1_02215	GCF_004361205.1_ASM436120v1_01915	GCF_004361215.1_ASM436121v1_02067	GCF_004361245.1_ASM436124v1_01763	GCF_004361265.1_ASM436126v1_01888	GCF_004361295.1_ASM436129v1_01819	GCF_004361315.1_ASM436131v1_01910	GCF_004361345.1_ASM436134v1_02378	GCF_004361355.1_ASM436135v1_02086
clpX		ATP-dependent Clp protease ATP-binding subunit ClpX	82		82	1	1	5968				1265	1289	1282	GCF_001541385.1_ASM154138v1_02194	GCF_001541405.1_ASM154140v1_01350	GCF_001541505.1_ASM154150v1_00588	GCF_001541515.1_ASM154151v1_01911	GCF_001541535.1_ASM154153v1_01533	GCF_001541585.1_ASM154158v1_02018	GCF_001546015.1_ASM154601v1_01898	GCF_001546025.1_ASM154602v1_02116	GCF_001563615.1_ASM156361v1_00328	GCF_001700475.1_ASM170047v1_01121	GCF_002861765.1_ASM286176v1_00148	GCF_002861775.1_ASM286177v1_01162	GCF_002861805.1_ASM286180v1_00151	GCF_002861815.1_ASM286181v1_00780	GCF_002863245.1_ASM286324v1_01064	GCF_002863485.1_ASM286348v1_00361	GCF_002863505.1_ASM286350v1_01239	GCF_003795065.1_ASM379506v1_02213	GCF_003971565.1_ASM397156v1_01524	GCF_004103355.1_ASM410335v1_01920	GCF_004361075.1_ASM436107v1_02011	GCF_004361095.1_ASM436109v1_02132	GCF_004361115.1_ASM436111v1_01939	GCF_004361125.1_ASM436112v1_01979	GCF_004361175.1_ASM436117v1_02016	GCF_004361185.1_ASM436118v1_02037	GCF_004361195.1_ASM436119v1_02277	GCF_004361205.1_ASM436120v1_01975	GCF_004361215.1_ASM436121v1_02137	GCF_004361245.1_ASM436124v1_01824	GCF_004361265.1_ASM436126v1_01950	GCF_004361295.1_ASM436129v1_01921	GCF_004361315.1_ASM436131v1_01971	GCF_004361345.1_ASM436134v1_02438	GCF_004361355.1_ASM436135v1_02148
rpmF		50S ribosomal protein L32	82		82	1	1	3052				188	188	188	GCF_001541385.1_ASM154138v1_00767	GCF_001541405.1_ASM154140v1_01859	GCF_001541505.1_ASM154150v1_02185	GCF_001541515.1_ASM154151v1_00331	GCF_001541535.1_ASM154153v1_01759	GCF_001541585.1_ASM154158v1_02140	GCF_001546015.1_ASM154601v1_00550	GCF_001546025.1_ASM154602v1_02003	GCF_001563615.1_ASM156361v1_00374	GCF_001700475.1_ASM170047v1_00515	GCF_002861765.1_ASM286176v1_01588	GCF_002861775.1_ASM286177v1_01055	GCF_002861805.1_ASM286180v1_00951	GCF_002861815.1_ASM286181v1_01981	GCF_002863245.1_ASM286324v1_00367	GCF_002863485.1_ASM286348v1_01974	GCF_002863505.1_ASM286350v1_02091	GCF_003795065.1_ASM379506v1_02039	GCF_003971565.1_ASM397156v1_01034	GCF_004103355.1_ASM410335v1_02610	GCF_004361075.1_ASM436107v1_02188	GCF_004361095.1_ASM436109v1_02311	GCF_004361115.1_ASM436111v1_02086	GCF_004361125.1_ASM436112v1_02133	GCF_004361175.1_ASM436117v1_02186	GCF_004361185.1_ASM436118v1_02203	GCF_004361195.1_ASM436119v1_02509	GCF_004361205.1_ASM436120v1_02122	GCF_004361215.1_ASM436121v1_02340	GCF_004361245.1_ASM436124v1_02024	GCF_004361265.1_ASM436126v1_02105	GCF_004361295.1_ASM436129v1_02079	GCF_004361315.1_ASM436131v1_02154	GCF_004361345.1_ASM436134v1_02601	GCF_004361355.1_ASM436135v1_00137
rpe		Ribulose-phosphate 3-epimerase	82		82	1	1	4164				647	650	649	GCF_001541385.1_ASM154138v1_00313	GCF_001541405.1_ASM154140v1_02162	GCF_001541505.1_ASM154150v1_00044	GCF_001541515.1_ASM154151v1_00173	GCF_001541535.1_ASM154153v1_00840	GCF_001541585.1_ASM154158v1_01945	GCF_001546015.1_ASM154601v1_01284	GCF_001546025.1_ASM154602v1_00136	GCF_001563615.1_ASM156361v1_01359	GCF_001700475.1_ASM170047v1_02236	GCF_002861765.1_ASM286176v1_00380	GCF_002861775.1_ASM286177v1_00077	GCF_002861805.1_ASM286180v1_01138	GCF_002861815.1_ASM286181v1_00318	GCF_002863245.1_ASM286324v1_01260	GCF_002863485.1_ASM286348v1_00861	GCF_002863505.1_ASM286350v1_02299	GCF_003795065.1_ASM379506v1_01671	GCF_003971565.1_ASM397156v1_00901	GCF_004103355.1_ASM410335v1_00954	GCF_004361075.1_ASM436107v1_00132	GCF_004361095.1_ASM436109v1_00252	GCF_004361115.1_ASM436111v1_00201	GCF_004361125.1_ASM436112v1_00263	GCF_004361175.1_ASM436117v1_00223	GCF_004361185.1_ASM436118v1_00178	GCF_004361195.1_ASM436119v1_00205	GCF_004361205.1_ASM436120v1_00190	GCF_004361215.1_ASM436121v1_00301	GCF_004361245.1_ASM436124v1_02430	GCF_004361265.1_ASM436126v1_00252	GCF_004361295.1_ASM436129v1_00225	GCF_004361315.1_ASM436131v1_00204	GCF_004361345.1_ASM436134v1_00320	GCF_004361355.1_ASM436135v1_00455
group_12427		putative tautomerase	82		82	1	1	4212				179	179	179	GCF_001541385.1_ASM154138v1_00338	GCF_001541405.1_ASM154140v1_02188	GCF_001541505.1_ASM154150v1_00018	GCF_001541515.1_ASM154151v1_00148	GCF_001541535.1_ASM154153v1_00865	GCF_001541585.1_ASM154158v1_01971	GCF_001546015.1_ASM154601v1_01309	GCF_001546025.1_ASM154602v1_01365	GCF_001563615.1_ASM156361v1_00147	GCF_001700475.1_ASM170047v1_01034	GCF_002861765.1_ASM286176v1_01369	GCF_002861775.1_ASM286177v1_00102	GCF_002861805.1_ASM286180v1_01163	GCF_002861815.1_ASM286181v1_02130	GCF_002863245.1_ASM286324v1_01792	GCF_002863485.1_ASM286348v1_00794	GCF_002863505.1_ASM286350v1_02378	GCF_003795065.1_ASM379506v1_01645	GCF_003971565.1_ASM397156v1_00876	GCF_004103355.1_ASM410335v1_00927	GCF_004361075.1_ASM436107v1_00157	GCF_004361095.1_ASM436109v1_00277	GCF_004361115.1_ASM436111v1_00226	GCF_004361125.1_ASM436112v1_00288	GCF_004361175.1_ASM436117v1_00248	GCF_004361185.1_ASM436118v1_00203	GCF_004361195.1_ASM436119v1_00230	GCF_004361205.1_ASM436120v1_00215	GCF_004361215.1_ASM436121v1_00326	GCF_004361245.1_ASM436124v1_02455	GCF_004361265.1_ASM436126v1_00277	GCF_004361295.1_ASM436129v1_00250	GCF_004361315.1_ASM436131v1_00229	GCF_004361345.1_ASM436134v1_00345	GCF_004361355.1_ASM436135v1_00480
nadE		NH(3)-dependent NAD(+) synthetase	82		82	1	1	1739				830	845	830	GCF_001541385.1_ASM154138v1_01490	GCF_001541405.1_ASM154140v1_02371	GCF_001541505.1_ASM154150v1_01755	GCF_001541515.1_ASM154151v1_01644	GCF_001541535.1_ASM154153v1_01860	GCF_001541585.1_ASM154158v1_02035	GCF_001546015.1_ASM154601v1_01384	GCF_001546025.1_ASM154602v1_01841	GCF_001563615.1_ASM156361v1_02470	GCF_001700475.1_ASM170047v1_02166	GCF_002861765.1_ASM286176v1_00588	GCF_002861775.1_ASM286177v1_02067	GCF_002861805.1_ASM286180v1_00711	GCF_002861815.1_ASM286181v1_00843	GCF_002863245.1_ASM286324v1_00461	GCF_002863485.1_ASM286348v1_00185	GCF_002863505.1_ASM286350v1_00338	GCF_003795065.1_ASM379506v1_00232	GCF_003971565.1_ASM397156v1_02028	GCF_004103355.1_ASM410335v1_02070	GCF_004361075.1_ASM436107v1_01536	GCF_004361095.1_ASM436109v1_01639	GCF_004361115.1_ASM436111v1_01459	GCF_004361125.1_ASM436112v1_01563	GCF_004361175.1_ASM436117v1_01546	GCF_004361185.1_ASM436118v1_01582	GCF_004361195.1_ASM436119v1_01851	GCF_004361205.1_ASM436120v1_01430	GCF_004361215.1_ASM436121v1_01520	GCF_004361245.1_ASM436124v1_01396	GCF_004361265.1_ASM436126v1_01544	GCF_004361295.1_ASM436129v1_01502	GCF_004361315.1_ASM436131v1_01519	GCF_004361345.1_ASM436134v1_01998	GCF_004361355.1_ASM436135v1_01881
group_12430		NADH dehydrogenase-like protein	82		82	1	1	2442				1220	1220	1220	GCF_001541385.1_ASM154138v1_01344	GCF_001541405.1_ASM154140v1_00671	GCF_001541505.1_ASM154150v1_02286	GCF_001541515.1_ASM154151v1_01050	GCF_001541535.1_ASM154153v1_00530	GCF_001541585.1_ASM154158v1_00833	GCF_001546015.1_ASM154601v1_00035	GCF_001546025.1_ASM154602v1_01067	GCF_001563615.1_ASM156361v1_01283	GCF_001700475.1_ASM170047v1_00566	GCF_002861765.1_ASM286176v1_00517	GCF_002861775.1_ASM286177v1_00872	GCF_002861805.1_ASM286180v1_00825	GCF_002861815.1_ASM286181v1_00527	GCF_002863245.1_ASM286324v1_02064	GCF_002863485.1_ASM286348v1_01214	GCF_002863505.1_ASM286350v1_01615	GCF_003795065.1_ASM379506v1_01328	GCF_003971565.1_ASM397156v1_00554	GCF_004103355.1_ASM410335v1_02582	GCF_004361075.1_ASM436107v1_00489	GCF_004361095.1_ASM436109v1_00606	GCF_004361115.1_ASM436111v1_00494	GCF_004361125.1_ASM436112v1_00551	GCF_004361175.1_ASM436117v1_00515	GCF_004361185.1_ASM436118v1_00482	GCF_004361195.1_ASM436119v1_00531	GCF_004361205.1_ASM436120v1_00493	GCF_004361215.1_ASM436121v1_00600	GCF_004361245.1_ASM436124v1_00259	GCF_004361265.1_ASM436126v1_00533	GCF_004361295.1_ASM436129v1_00511	GCF_004361315.1_ASM436131v1_00503	GCF_004361345.1_ASM436134v1_00607	GCF_004361355.1_ASM436135v1_00720
spxA_2		Regulatory protein Spx	82		82	1	1	9927				401	401	401	GCF_001541385.1_ASM154138v1_00952	GCF_001541405.1_ASM154140v1_01431	GCF_001541505.1_ASM154150v1_02263	GCF_001541515.1_ASM154151v1_00059	GCF_001541535.1_ASM154153v1_02097	GCF_001541585.1_ASM154158v1_00853	GCF_001546015.1_ASM154601v1_01703	GCF_001546025.1_ASM154602v1_01134	GCF_001563615.1_ASM156361v1_01806	GCF_001700475.1_ASM170047v1_01234	GCF_002861765.1_ASM286176v1_01356	GCF_002861775.1_ASM286177v1_01110	GCF_002861805.1_ASM286180v1_00385	GCF_002861815.1_ASM286181v1_02115	GCF_002863245.1_ASM286324v1_00857	GCF_002863485.1_ASM286348v1_00313	GCF_002863505.1_ASM286350v1_02055	GCF_003795065.1_ASM379506v1_01953	GCF_003971565.1_ASM397156v1_01175	GCF_004103355.1_ASM410335v1_00225	GCF_004361075.1_ASM436107v1_02353	GCF_004361095.1_ASM436109v1_02474	GCF_004361115.1_ASM436111v1_02234	GCF_004361125.1_ASM436112v1_02210	GCF_004361175.1_ASM436117v1_02350	GCF_004361185.1_ASM436118v1_02351	GCF_004361195.1_ASM436119v1_02590	GCF_004361205.1_ASM436120v1_02273	GCF_004361215.1_ASM436121v1_02474	GCF_004361245.1_ASM436124v1_02179	GCF_004361265.1_ASM436126v1_02175	GCF_004361295.1_ASM436129v1_02172	GCF_004361315.1_ASM436131v1_02298	GCF_004361345.1_ASM436134v1_00100	GCF_004361355.1_ASM436135v1_00221
mutL		DNA mismatch repair protein MutL	82		82	1	1	9102				1925	1925	1925	GCF_001541385.1_ASM154138v1_00556	GCF_001541405.1_ASM154140v1_00844	GCF_001541505.1_ASM154150v1_01258	GCF_001541515.1_ASM154151v1_00025	GCF_001541535.1_ASM154153v1_01910	GCF_001541585.1_ASM154158v1_00198	GCF_001546015.1_ASM154601v1_00885	GCF_001546025.1_ASM154602v1_00292	GCF_001563615.1_ASM156361v1_00297	GCF_001700475.1_ASM170047v1_00283	GCF_002861765.1_ASM286176v1_00450	GCF_002861775.1_ASM286177v1_00759	GCF_002861805.1_ASM286180v1_00772	GCF_002861815.1_ASM286181v1_01619	GCF_002863245.1_ASM286324v1_00240	GCF_002863485.1_ASM286348v1_00804	GCF_002863505.1_ASM286350v1_00684	GCF_003795065.1_ASM379506v1_01226	GCF_003971565.1_ASM397156v1_00452	GCF_004103355.1_ASM410335v1_01900	GCF_004361075.1_ASM436107v1_01360	GCF_004361095.1_ASM436109v1_01441	GCF_004361115.1_ASM436111v1_01233	GCF_004361125.1_ASM436112v1_01393	GCF_004361175.1_ASM436117v1_01372	GCF_004361185.1_ASM436118v1_01431	GCF_004361195.1_ASM436119v1_01614	GCF_004361205.1_ASM436120v1_01204	GCF_004361215.1_ASM436121v1_01351	GCF_004361245.1_ASM436124v1_01185	GCF_004361265.1_ASM436126v1_01365	GCF_004361295.1_ASM436129v1_01357	GCF_004361315.1_ASM436131v1_01274	GCF_004361345.1_ASM436134v1_01798	GCF_004361355.1_ASM436135v1_01713
cpdA_2		3',5'-cyclic adenosine monophosphate phosphodiesterase CpdA	82		82	1	1	8795				1391	1397	1396	GCF_001541385.1_ASM154138v1_01281	GCF_001541405.1_ASM154140v1_00053	GCF_001541505.1_ASM154150v1_00438	GCF_001541515.1_ASM154151v1_02140	GCF_001541535.1_ASM154153v1_01322	GCF_001541585.1_ASM154158v1_02425	GCF_001546015.1_ASM154601v1_00015	GCF_001546025.1_ASM154602v1_00990	GCF_001563615.1_ASM156361v1_02409	GCF_001700475.1_ASM170047v1_00580	GCF_002861765.1_ASM286176v1_01037	GCF_002861775.1_ASM286177v1_01771	GCF_002861805.1_ASM286180v1_01928	GCF_002861815.1_ASM286181v1_00255	GCF_002863245.1_ASM286324v1_00107	GCF_002863485.1_ASM286348v1_01130	GCF_002863505.1_ASM286350v1_00083	GCF_003795065.1_ASM379506v1_00936	GCF_003971565.1_ASM397156v1_00162	GCF_004103355.1_ASM410335v1_01960	GCF_004361075.1_ASM436107v1_00840	GCF_004361095.1_ASM436109v1_00907	GCF_004361115.1_ASM436111v1_00628	GCF_004361125.1_ASM436112v1_00979	GCF_004361175.1_ASM436117v1_00593	GCF_004361185.1_ASM436118v1_00399	GCF_004361195.1_ASM436119v1_01068	GCF_004361205.1_ASM436120v1_00552	GCF_004361215.1_ASM436121v1_01033	GCF_004361245.1_ASM436124v1_00791	GCF_004361265.1_ASM436126v1_00971	GCF_004361295.1_ASM436129v1_00982	GCF_004361315.1_ASM436131v1_00948	GCF_004361345.1_ASM436134v1_00670	GCF_004361355.1_ASM436135v1_00760
rbfA		Ribosome-binding factor A	82		82	1	1	829				365	365	365	GCF_001541385.1_ASM154138v1_00501	GCF_001541405.1_ASM154140v1_01113	GCF_001541505.1_ASM154150v1_01682	GCF_001541515.1_ASM154151v1_00461	GCF_001541535.1_ASM154153v1_00087	GCF_001541585.1_ASM154158v1_01769	GCF_001546015.1_ASM154601v1_00113	GCF_001546025.1_ASM154602v1_02277	GCF_001563615.1_ASM156361v1_00911	GCF_001700475.1_ASM170047v1_00208	GCF_002861765.1_ASM286176v1_00093	GCF_002861775.1_ASM286177v1_01895	GCF_002861805.1_ASM286180v1_01259	GCF_002861815.1_ASM286181v1_02223	GCF_002863245.1_ASM286324v1_01396	GCF_002863485.1_ASM286348v1_01658	GCF_002863505.1_ASM286350v1_01986	GCF_003795065.1_ASM379506v1_01728	GCF_003971565.1_ASM397156v1_01435	GCF_004103355.1_ASM410335v1_02086	GCF_004361075.1_ASM436107v1_00075	GCF_004361095.1_ASM436109v1_00195	GCF_004361115.1_ASM436111v1_00137	GCF_004361125.1_ASM436112v1_00141	GCF_004361175.1_ASM436117v1_00157	GCF_004361185.1_ASM436118v1_00122	GCF_004361195.1_ASM436119v1_00148	GCF_004361205.1_ASM436120v1_00134	GCF_004361215.1_ASM436121v1_00197	GCF_004361245.1_ASM436124v1_02345	GCF_004361265.1_ASM436126v1_00131	GCF_004361295.1_ASM436129v1_00139	GCF_004361315.1_ASM436131v1_00118	GCF_004361345.1_ASM436134v1_00263	GCF_004361355.1_ASM436135v1_00384
grpE		Protein GrpE	82		82	1	1	833				584	584	584	GCF_001541385.1_ASM154138v1_00497	GCF_001541405.1_ASM154140v1_01117	GCF_001541505.1_ASM154150v1_01678	GCF_001541515.1_ASM154151v1_00465	GCF_001541535.1_ASM154153v1_00083	GCF_001541585.1_ASM154158v1_01773	GCF_001546015.1_ASM154601v1_00109	GCF_001546025.1_ASM154602v1_02273	GCF_001563615.1_ASM156361v1_00907	GCF_001700475.1_ASM170047v1_00204	GCF_002861765.1_ASM286176v1_00089	GCF_002861775.1_ASM286177v1_01891	GCF_002861805.1_ASM286180v1_01834	GCF_002861815.1_ASM286181v1_02219	GCF_002863245.1_ASM286324v1_01400	GCF_002863485.1_ASM286348v1_01654	GCF_002863505.1_ASM286350v1_01934	GCF_003795065.1_ASM379506v1_01732	GCF_003971565.1_ASM397156v1_01431	GCF_004103355.1_ASM410335v1_02082	GCF_004361075.1_ASM436107v1_00071	GCF_004361095.1_ASM436109v1_00191	GCF_004361115.1_ASM436111v1_00133	GCF_004361125.1_ASM436112v1_00137	GCF_004361175.1_ASM436117v1_00153	GCF_004361185.1_ASM436118v1_00118	GCF_004361195.1_ASM436119v1_00144	GCF_004361205.1_ASM436120v1_00130	GCF_004361215.1_ASM436121v1_00193	GCF_004361245.1_ASM436124v1_02341	GCF_004361265.1_ASM436126v1_00127	GCF_004361295.1_ASM436129v1_00135	GCF_004361315.1_ASM436131v1_00114	GCF_004361345.1_ASM436134v1_00259	GCF_004361355.1_ASM436135v1_00380
pyrR_1		Bifunctional protein pyrR	82		82	1	1	4384				542	542	542	GCF_001541385.1_ASM154138v1_00362	GCF_001541405.1_ASM154140v1_02412	GCF_001541505.1_ASM154150v1_00737	GCF_001541515.1_ASM154151v1_02063	GCF_001541535.1_ASM154153v1_00888	GCF_001541585.1_ASM154158v1_01995	GCF_001546015.1_ASM154601v1_01202	GCF_001546025.1_ASM154602v1_01341	GCF_001563615.1_ASM156361v1_00123	GCF_001700475.1_ASM170047v1_01631	GCF_002861765.1_ASM286176v1_00123	GCF_002861775.1_ASM286177v1_00125	GCF_002861805.1_ASM286180v1_01185	GCF_002861815.1_ASM286181v1_01745	GCF_002863245.1_ASM286324v1_00881	GCF_002863485.1_ASM286348v1_00771	GCF_002863505.1_ASM286350v1_01366	GCF_003795065.1_ASM379506v1_01622	GCF_003971565.1_ASM397156v1_00852	GCF_004103355.1_ASM410335v1_02449	GCF_004361075.1_ASM436107v1_00238	GCF_004361095.1_ASM436109v1_00364	GCF_004361115.1_ASM436111v1_00249	GCF_004361125.1_ASM436112v1_00311	GCF_004361175.1_ASM436117v1_00271	GCF_004361185.1_ASM436118v1_00226	GCF_004361195.1_ASM436119v1_00305	GCF_004361205.1_ASM436120v1_00238	GCF_004361215.1_ASM436121v1_00349	GCF_004361245.1_ASM436124v1_02478	GCF_004361265.1_ASM436126v1_00300	GCF_004361295.1_ASM436129v1_00273	GCF_004361315.1_ASM436131v1_00252	GCF_004361345.1_ASM436134v1_00368	GCF_004361355.1_ASM436135v1_00503
pepQ		Xaa-Pro dipeptidase	82		82	1	1	7350				1106	1106	1106	GCF_001541385.1_ASM154138v1_00531	GCF_001541405.1_ASM154140v1_00147	GCF_001541505.1_ASM154150v1_01130	GCF_001541515.1_ASM154151v1_01565	GCF_001541535.1_ASM154153v1_00558	GCF_001541585.1_ASM154158v1_00570	GCF_001546015.1_ASM154601v1_01264	GCF_001546025.1_ASM154602v1_00451	GCF_001563615.1_ASM156361v1_01487	GCF_001700475.1_ASM170047v1_00259	GCF_002861765.1_ASM286176v1_01713	GCF_002861775.1_ASM286177v1_01949	GCF_002861805.1_ASM286180v1_00793	GCF_002861815.1_ASM286181v1_01595	GCF_002863245.1_ASM286324v1_00216	GCF_002863485.1_ASM286348v1_01864	GCF_002863505.1_ASM286350v1_02230	GCF_003795065.1_ASM379506v1_01255	GCF_003971565.1_ASM397156v1_00480	GCF_004103355.1_ASM410335v1_00601	GCF_004361075.1_ASM436107v1_01398	GCF_004361095.1_ASM436109v1_01495	GCF_004361115.1_ASM436111v1_01308	GCF_004361125.1_ASM436112v1_01443	GCF_004361175.1_ASM436117v1_01404	GCF_004361185.1_ASM436118v1_01456	GCF_004361195.1_ASM436119v1_01670	GCF_004361205.1_ASM436120v1_01238	GCF_004361215.1_ASM436121v1_01387	GCF_004361245.1_ASM436124v1_01231	GCF_004361265.1_ASM436126v1_01419	GCF_004361295.1_ASM436129v1_01382	GCF_004361315.1_ASM436131v1_01354	GCF_004361345.1_ASM436134v1_01821	GCF_004361355.1_ASM436135v1_01737
nusB		Transcription antitermination protein NusB	82		82	1	1	4184				395	395	395	GCF_001541385.1_ASM154138v1_00329	GCF_001541405.1_ASM154140v1_02178	GCF_001541505.1_ASM154150v1_00028	GCF_001541515.1_ASM154151v1_00157	GCF_001541535.1_ASM154153v1_00856	GCF_001541585.1_ASM154158v1_01961	GCF_001546015.1_ASM154601v1_01300	GCF_001546025.1_ASM154602v1_01374	GCF_001563615.1_ASM156361v1_01375	GCF_001700475.1_ASM170047v1_02220	GCF_002861765.1_ASM286176v1_00364	GCF_002861775.1_ASM286177v1_00093	GCF_002861805.1_ASM286180v1_01154	GCF_002861815.1_ASM286181v1_00334	GCF_002863245.1_ASM286324v1_01276	GCF_002863485.1_ASM286348v1_00845	GCF_002863505.1_ASM286350v1_02315	GCF_003795065.1_ASM379506v1_01655	GCF_003971565.1_ASM397156v1_00885	GCF_004103355.1_ASM410335v1_00937	GCF_004361075.1_ASM436107v1_00148	GCF_004361095.1_ASM436109v1_00268	GCF_004361115.1_ASM436111v1_00217	GCF_004361125.1_ASM436112v1_00279	GCF_004361175.1_ASM436117v1_00239	GCF_004361185.1_ASM436118v1_00194	GCF_004361195.1_ASM436119v1_00221	GCF_004361205.1_ASM436120v1_00206	GCF_004361215.1_ASM436121v1_00317	GCF_004361245.1_ASM436124v1_02446	GCF_004361265.1_ASM436126v1_00268	GCF_004361295.1_ASM436129v1_00241	GCF_004361315.1_ASM436131v1_00220	GCF_004361345.1_ASM436134v1_00336	GCF_004361355.1_ASM436135v1_00471
glpE		Thiosulfate sulfurtransferase GlpE	82		82	1	1	7704				401	401	401	GCF_001541385.1_ASM154138v1_00423	GCF_001541405.1_ASM154140v1_01044	GCF_001541505.1_ASM154150v1_01326	GCF_001541515.1_ASM154151v1_00695	GCF_001541535.1_ASM154153v1_00739	GCF_001541585.1_ASM154158v1_01574	GCF_001546015.1_ASM154601v1_00078	GCF_001546025.1_ASM154602v1_00951	GCF_001563615.1_ASM156361v1_00034	GCF_001700475.1_ASM170047v1_00105	GCF_002861765.1_ASM286176v1_00836	GCF_002861775.1_ASM286177v1_02215	GCF_002861805.1_ASM286180v1_00852	GCF_002861815.1_ASM286181v1_01384	GCF_002863245.1_ASM286324v1_00415	GCF_002863485.1_ASM286348v1_00999	GCF_002863505.1_ASM286350v1_01699	GCF_003795065.1_ASM379506v1_01513	GCF_003971565.1_ASM397156v1_00731	GCF_004103355.1_ASM410335v1_01625	GCF_004361075.1_ASM436107v1_00312	GCF_004361095.1_ASM436109v1_00431	GCF_004361115.1_ASM436111v1_00320	GCF_004361125.1_ASM436112v1_00383	GCF_004361175.1_ASM436117v1_00358	GCF_004361185.1_ASM436118v1_00312	GCF_004361195.1_ASM436119v1_00364	GCF_004361205.1_ASM436120v1_00323	GCF_004361215.1_ASM436121v1_00439	GCF_004361245.1_ASM436124v1_00098	GCF_004361265.1_ASM436126v1_00372	GCF_004361295.1_ASM436129v1_00346	GCF_004361315.1_ASM436131v1_00421	GCF_004361345.1_ASM436134v1_00436	GCF_004361355.1_ASM436135v1_00578
tagA		N-acetylglucosaminyldiphosphoundecaprenol N-acetyl-beta-D-mannosaminyltransferase	82		82	1	1	1736				731	731	731	GCF_001541385.1_ASM154138v1_01493	GCF_001541405.1_ASM154140v1_02368	GCF_001541505.1_ASM154150v1_01758	GCF_001541515.1_ASM154151v1_01641	GCF_001541535.1_ASM154153v1_01863	GCF_001541585.1_ASM154158v1_02038	GCF_001546015.1_ASM154601v1_01387	GCF_001546025.1_ASM154602v1_01838	GCF_001563615.1_ASM156361v1_02473	GCF_001700475.1_ASM170047v1_02163	GCF_002861765.1_ASM286176v1_00591	GCF_002861775.1_ASM286177v1_02070	GCF_002861805.1_ASM286180v1_00708	GCF_002861815.1_ASM286181v1_00840	GCF_002863245.1_ASM286324v1_00458	GCF_002863485.1_ASM286348v1_00182	GCF_002863505.1_ASM286350v1_00341	GCF_003795065.1_ASM379506v1_00235	GCF_003971565.1_ASM397156v1_02031	GCF_004103355.1_ASM410335v1_02073	GCF_004361075.1_ASM436107v1_01533	GCF_004361095.1_ASM436109v1_01636	GCF_004361115.1_ASM436111v1_01456	GCF_004361125.1_ASM436112v1_01560	GCF_004361175.1_ASM436117v1_01543	GCF_004361185.1_ASM436118v1_01579	GCF_004361195.1_ASM436119v1_01848	GCF_004361205.1_ASM436120v1_01427	GCF_004361215.1_ASM436121v1_01517	GCF_004361245.1_ASM436124v1_01393	GCF_004361265.1_ASM436126v1_01541	GCF_004361295.1_ASM436129v1_01499	GCF_004361315.1_ASM436131v1_01516	GCF_004361345.1_ASM436134v1_01995	GCF_004361355.1_ASM436135v1_01878
rpsH		30S ribosomal protein S8	82		82	1	1	9806				392	398	397	GCF_001541385.1_ASM154138v1_00188	GCF_001541405.1_ASM154140v1_01460	GCF_001541505.1_ASM154150v1_00357	GCF_001541515.1_ASM154151v1_01701	GCF_001541535.1_ASM154153v1_01009	GCF_001541585.1_ASM154158v1_02088	GCF_001546015.1_ASM154601v1_01043	GCF_001546025.1_ASM154602v1_02051	GCF_001563615.1_ASM156361v1_00484	GCF_001700475.1_ASM170047v1_01300	GCF_002861765.1_ASM286176v1_00806	GCF_002861775.1_ASM286177v1_01008	GCF_002861805.1_ASM286180v1_01448	GCF_002861815.1_ASM286181v1_00736	GCF_002863245.1_ASM286324v1_01980	GCF_002863485.1_ASM286348v1_01161	GCF_002863505.1_ASM286350v1_01067	GCF_003795065.1_ASM379506v1_01106	GCF_003971565.1_ASM397156v1_00334	GCF_004103355.1_ASM410335v1_01522	GCF_004361075.1_ASM436107v1_01232	GCF_004361095.1_ASM436109v1_01287	GCF_004361115.1_ASM436111v1_01062	GCF_004361125.1_ASM436112v1_01257	GCF_004361175.1_ASM436117v1_01260	GCF_004361185.1_ASM436118v1_01271	GCF_004361195.1_ASM436119v1_01413	GCF_004361205.1_ASM436120v1_01067	GCF_004361215.1_ASM436121v1_01206	GCF_004361245.1_ASM436124v1_00987	GCF_004361265.1_ASM436126v1_01219	GCF_004361295.1_ASM436129v1_01263	GCF_004361315.1_ASM436131v1_01122	GCF_004361345.1_ASM436134v1_01581	GCF_004361355.1_ASM436135v1_01576
rsfS		Ribosomal silencing factor RsfS	82		82	1	1	7602				347	347	347	GCF_001541385.1_ASM154138v1_01434	GCF_001541405.1_ASM154140v1_01501	GCF_001541505.1_ASM154150v1_00495	GCF_001541515.1_ASM154151v1_01029	GCF_001541535.1_ASM154153v1_02064	GCF_001541585.1_ASM154158v1_00052	GCF_001546015.1_ASM154601v1_01659	GCF_001546025.1_ASM154602v1_01408	GCF_001563615.1_ASM156361v1_02115	GCF_001700475.1_ASM170047v1_01587	GCF_002861765.1_ASM286176v1_01119	GCF_002861775.1_ASM286177v1_00898	GCF_002861805.1_ASM286180v1_00899	GCF_002861815.1_ASM286181v1_00983	GCF_002863245.1_ASM286324v1_01862	GCF_002863485.1_ASM286348v1_00745	GCF_002863505.1_ASM286350v1_02394	GCF_003795065.1_ASM379506v1_01463	GCF_003971565.1_ASM397156v1_00681	GCF_004103355.1_ASM410335v1_00270	GCF_004361075.1_ASM436107v1_00363	GCF_004361095.1_ASM436109v1_00496	GCF_004361115.1_ASM436111v1_00383	GCF_004361125.1_ASM436112v1_00434	GCF_004361175.1_ASM436117v1_00407	GCF_004361185.1_ASM436118v1_00361	GCF_004361195.1_ASM436119v1_00415	GCF_004361205.1_ASM436120v1_00372	GCF_004361215.1_ASM436121v1_00490	GCF_004361245.1_ASM436124v1_00148	GCF_004361265.1_ASM436126v1_00423	GCF_004361295.1_ASM436129v1_00397	GCF_004361315.1_ASM436131v1_00370	GCF_004361345.1_ASM436134v1_00486	GCF_004361355.1_ASM436135v1_00640
ackA_2		Acetate kinase	82		82	1	1	6952				1184	1208	1186	GCF_001541385.1_ASM154138v1_01957	GCF_001541405.1_ASM154140v1_00198	GCF_001541505.1_ASM154150v1_00198	GCF_001541515.1_ASM154151v1_00872	GCF_001541535.1_ASM154153v1_01162	GCF_001541585.1_ASM154158v1_01919	GCF_001546015.1_ASM154601v1_01738	GCF_001546025.1_ASM154602v1_01582	GCF_001563615.1_ASM156361v1_02206	GCF_001700475.1_ASM170047v1_00441	GCF_002861765.1_ASM286176v1_01229	GCF_002861775.1_ASM286177v1_01755	GCF_002861805.1_ASM286180v1_00018	GCF_002861815.1_ASM286181v1_00612	GCF_002863245.1_ASM286324v1_00608	GCF_002863485.1_ASM286348v1_02107	GCF_002863505.1_ASM286350v1_00910	GCF_003795065.1_ASM379506v1_02398	GCF_003971565.1_ASM397156v1_01790	GCF_004103355.1_ASM410335v1_01111	GCF_004361075.1_ASM436107v1_01797	GCF_004361095.1_ASM436109v1_01938	GCF_004361115.1_ASM436111v1_01812	GCF_004361125.1_ASM436112v1_01871	GCF_004361175.1_ASM436117v1_01859	GCF_004361185.1_ASM436118v1_01880	GCF_004361195.1_ASM436119v1_02103	GCF_004361205.1_ASM436120v1_01793	GCF_004361215.1_ASM436121v1_01961	GCF_004361245.1_ASM436124v1_01694	GCF_004361265.1_ASM436126v1_01840	GCF_004361295.1_ASM436129v1_01772	GCF_004361315.1_ASM436131v1_01863	GCF_004361345.1_ASM436134v1_02329	GCF_004361355.1_ASM436135v1_02222
cycB		Cyclodextrin-binding protein	82		82	1	1	4803				1223	1226	1225	GCF_001541385.1_ASM154138v1_02038	GCF_001541405.1_ASM154140v1_01017	GCF_001541505.1_ASM154150v1_02249	GCF_001541515.1_ASM154151v1_00287	GCF_001541535.1_ASM154153v1_01459	GCF_001541585.1_ASM154158v1_00087	GCF_001546015.1_ASM154601v1_00138	GCF_001546025.1_ASM154602v1_01004	GCF_001563615.1_ASM156361v1_01192	GCF_001700475.1_ASM170047v1_01185	GCF_002861765.1_ASM286176v1_01483	GCF_002861775.1_ASM286177v1_00548	GCF_002861805.1_ASM286180v1_00923	GCF_002861815.1_ASM286181v1_01011	GCF_002863245.1_ASM286324v1_00917	GCF_002863485.1_ASM286348v1_00473	GCF_002863505.1_ASM286350v1_00850	GCF_003795065.1_ASM379506v1_00577	GCF_003971565.1_ASM397156v1_02347	GCF_004103355.1_ASM410335v1_01689	GCF_004361075.1_ASM436107v1_00737	GCF_004361095.1_ASM436109v1_00867	GCF_004361115.1_ASM436111v1_00742	GCF_004361125.1_ASM436112v1_00819	GCF_004361175.1_ASM436117v1_00769	GCF_004361185.1_ASM436118v1_00728	GCF_004361195.1_ASM436119v1_00790	GCF_004361205.1_ASM436120v1_00733	GCF_004361215.1_ASM436121v1_00853	GCF_004361245.1_ASM436124v1_00557	GCF_004361265.1_ASM436126v1_00807	GCF_004361295.1_ASM436129v1_00786	GCF_004361315.1_ASM436131v1_00803	GCF_004361345.1_ASM436134v1_00857	GCF_004361355.1_ASM436135v1_00970
secE		Protein translocase subunit SecE	82		82	1	1	9678				170	170	170	GCF_001541385.1_ASM154138v1_00230	GCF_001541405.1_ASM154140v1_02132	GCF_001541505.1_ASM154150v1_02145	GCF_001541515.1_ASM154151v1_02076	GCF_001541535.1_ASM154153v1_01599	GCF_001541585.1_ASM154158v1_01707	GCF_001546015.1_ASM154601v1_01335	GCF_001546025.1_ASM154602v1_00977	GCF_001563615.1_ASM156361v1_01688	GCF_001700475.1_ASM170047v1_00891	GCF_002861765.1_ASM286176v1_01394	GCF_002861775.1_ASM286177v1_02332	GCF_002861805.1_ASM286180v1_01501	GCF_002861815.1_ASM286181v1_00459	GCF_002863245.1_ASM286324v1_00168	GCF_002863485.1_ASM286348v1_01817	GCF_002863505.1_ASM286350v1_00205	GCF_003795065.1_ASM379506v1_01169	GCF_003971565.1_ASM397156v1_00399	GCF_004103355.1_ASM410335v1_00168	GCF_004361075.1_ASM436107v1_01279	GCF_004361095.1_ASM436109v1_01333	GCF_004361115.1_ASM436111v1_01119	GCF_004361125.1_ASM436112v1_01306	GCF_004361175.1_ASM436117v1_01309	GCF_004361185.1_ASM436118v1_01329	GCF_004361195.1_ASM436119v1_01534	GCF_004361205.1_ASM436120v1_01122	GCF_004361215.1_ASM436121v1_01254	GCF_004361245.1_ASM436124v1_01039	GCF_004361265.1_ASM436126v1_01275	GCF_004361295.1_ASM436129v1_01305	GCF_004361315.1_ASM436131v1_01170	GCF_004361345.1_ASM436134v1_01678	GCF_004361355.1_ASM436135v1_01617
valS		Valine--tRNA ligase	82		82	1	1	6049				2639	2639	2639	GCF_001541385.1_ASM154138v1_01379	GCF_001541405.1_ASM154140v1_01611	GCF_001541505.1_ASM154150v1_01172	GCF_001541515.1_ASM154151v1_01417	GCF_001541535.1_ASM154153v1_01109	GCF_001541585.1_ASM154158v1_01310	GCF_001546015.1_ASM154601v1_01002	GCF_001546025.1_ASM154602v1_01246	GCF_001563615.1_ASM156361v1_01654	GCF_001700475.1_ASM170047v1_00963	GCF_002861765.1_ASM286176v1_00292	GCF_002861775.1_ASM286177v1_01702	GCF_002861805.1_ASM286180v1_02019	GCF_002861815.1_ASM286181v1_00218	GCF_002863245.1_ASM286324v1_00317	GCF_002863485.1_ASM286348v1_01474	GCF_002863505.1_ASM286350v1_01114	GCF_003795065.1_ASM379506v1_02270	GCF_003971565.1_ASM397156v1_01581	GCF_004103355.1_ASM410335v1_01292	GCF_004361075.1_ASM436107v1_01938	GCF_004361095.1_ASM436109v1_02078	GCF_004361115.1_ASM436111v1_01885	GCF_004361125.1_ASM436112v1_01925	GCF_004361175.1_ASM436117v1_01962	GCF_004361185.1_ASM436118v1_01984	GCF_004361195.1_ASM436119v1_02222	GCF_004361205.1_ASM436120v1_01922	GCF_004361215.1_ASM436121v1_02074	GCF_004361245.1_ASM436124v1_01770	GCF_004361265.1_ASM436126v1_01895	GCF_004361295.1_ASM436129v1_01826	GCF_004361315.1_ASM436131v1_01917	GCF_004361345.1_ASM436134v1_02385	GCF_004361355.1_ASM436135v1_02093
group_12454		Phosphorylated carbohydrates phosphatase	82		82	1	1	6034				677	677	677	GCF_001541385.1_ASM154138v1_01377	GCF_001541405.1_ASM154140v1_01613	GCF_001541505.1_ASM154150v1_01170	GCF_001541515.1_ASM154151v1_01415	GCF_001541535.1_ASM154153v1_01107	GCF_001541585.1_ASM154158v1_01308	GCF_001546015.1_ASM154601v1_01004	GCF_001546025.1_ASM154602v1_01248	GCF_001563615.1_ASM156361v1_01652	GCF_001700475.1_ASM170047v1_00961	GCF_002861765.1_ASM286176v1_00290	GCF_002861775.1_ASM286177v1_01700	GCF_002861805.1_ASM286180v1_02017	GCF_002861815.1_ASM286181v1_00216	GCF_002863245.1_ASM286324v1_00319	GCF_002863485.1_ASM286348v1_01476	GCF_002863505.1_ASM286350v1_01112	GCF_003795065.1_ASM379506v1_02268	GCF_003971565.1_ASM397156v1_01579	GCF_004103355.1_ASM410335v1_01290	GCF_004361075.1_ASM436107v1_01940	GCF_004361095.1_ASM436109v1_02080	GCF_004361115.1_ASM436111v1_01887	GCF_004361125.1_ASM436112v1_01927	GCF_004361175.1_ASM436117v1_01964	GCF_004361185.1_ASM436118v1_01986	GCF_004361195.1_ASM436119v1_02224	GCF_004361205.1_ASM436120v1_01924	GCF_004361215.1_ASM436121v1_02076	GCF_004361245.1_ASM436124v1_01772	GCF_004361265.1_ASM436126v1_01897	GCF_004361295.1_ASM436129v1_01828	GCF_004361315.1_ASM436131v1_01919	GCF_004361345.1_ASM436134v1_02387	GCF_004361355.1_ASM436135v1_02095
nagR		HTH-type transcriptional repressor NagR	82		82	1	1	1733				689	701	691	GCF_001541385.1_ASM154138v1_01495	GCF_001541405.1_ASM154140v1_02234	GCF_001541505.1_ASM154150v1_01760	GCF_001541515.1_ASM154151v1_01639	GCF_001541535.1_ASM154153v1_01865	GCF_001541585.1_ASM154158v1_02040	GCF_001546015.1_ASM154601v1_01389	GCF_001546025.1_ASM154602v1_01836	GCF_001563615.1_ASM156361v1_01833	GCF_001700475.1_ASM170047v1_02161	GCF_002861765.1_ASM286176v1_00593	GCF_002861775.1_ASM286177v1_02072	GCF_002861805.1_ASM286180v1_00706	GCF_002861815.1_ASM286181v1_00838	GCF_002863245.1_ASM286324v1_00456	GCF_002863485.1_ASM286348v1_00180	GCF_002863505.1_ASM286350v1_01410	GCF_003795065.1_ASM379506v1_00238	GCF_003971565.1_ASM397156v1_02033	GCF_004103355.1_ASM410335v1_00348	GCF_004361075.1_ASM436107v1_01531	GCF_004361095.1_ASM436109v1_01634	GCF_004361115.1_ASM436111v1_01454	GCF_004361125.1_ASM436112v1_01558	GCF_004361175.1_ASM436117v1_01541	GCF_004361185.1_ASM436118v1_01577	GCF_004361195.1_ASM436119v1_01846	GCF_004361205.1_ASM436120v1_01425	GCF_004361215.1_ASM436121v1_01515	GCF_004361245.1_ASM436124v1_01391	GCF_004361265.1_ASM436126v1_01539	GCF_004361295.1_ASM436129v1_01497	GCF_004361315.1_ASM436131v1_01514	GCF_004361345.1_ASM436134v1_01993	GCF_004361355.1_ASM436135v1_01876
whiA		putative cell division protein WhiA	82		82	1	1	7033				338	1040	927	GCF_001541385.1_ASM154138v1_01904	GCF_001541405.1_ASM154140v1_00106	GCF_001541505.1_ASM154150v1_01559	GCF_001541515.1_ASM154151v1_01343	GCF_001541535.1_ASM154153v1_00315	GCF_001541585.1_ASM154158v1_01444	GCF_001546015.1_ASM154601v1_01806	GCF_001546025.1_ASM154602v1_00636	GCF_001563615.1_ASM156361v1_00967	GCF_001700475.1_ASM170047v1_00882	GCF_002861765.1_ASM286176v1_01577	GCF_002861775.1_ASM286177v1_00374	GCF_002861805.1_ASM286180v1_00077	GCF_002861815.1_ASM286181v1_00343	GCF_002863245.1_ASM286324v1_00661	GCF_002863485.1_ASM286348v1_00032	GCF_002863505.1_ASM286350v1_00876	GCF_003795065.1_ASM379506v1_00042	GCF_003971565.1_ASM397156v1_01857	GCF_004103355.1_ASM410335v1_00065	GCF_004361075.1_ASM436107v1_01732	GCF_004361095.1_ASM436109v1_01857	GCF_004361115.1_ASM436111v1_01713	GCF_004361125.1_ASM436112v1_01785	GCF_004361175.1_ASM436117v1_01757	GCF_004361185.1_ASM436118v1_01791	GCF_004361195.1_ASM436119v1_02046	GCF_004361205.1_ASM436120v1_01722	GCF_004361215.1_ASM436121v1_01887	GCF_004361245.1_ASM436124v1_01631	GCF_004361265.1_ASM436126v1_01762	GCF_004361295.1_ASM436129v1_01708	GCF_004361315.1_ASM436131v1_01805	GCF_004361345.1_ASM436134v1_02237	GCF_004361355.1_ASM436135v1_02059
gmuF		putative mannose-6-phosphate isomerase GmuF	82		82	1	1	6155				542	965	948	GCF_001541385.1_ASM154138v1_00729	GCF_001541405.1_ASM154140v1_01562	GCF_001541505.1_ASM154150v1_01221	GCF_001541515.1_ASM154151v1_01466	GCF_001541535.1_ASM154153v1_01158	GCF_001541585.1_ASM154158v1_01191	GCF_001546015.1_ASM154601v1_01082	GCF_001546025.1_ASM154602v1_00531	GCF_001563615.1_ASM156361v1_02142	GCF_001700475.1_ASM170047v1_00445	GCF_002861765.1_ASM286176v1_01233	GCF_002861775.1_ASM286177v1_01751	GCF_002861805.1_ASM286180v1_00012	GCF_002861815.1_ASM286181v1_00608	GCF_002863245.1_ASM286324v1_00604	GCF_002863485.1_ASM286348v1_02111	GCF_002863505.1_ASM286350v1_01163	GCF_003795065.1_ASM379506v1_02319	GCF_003971565.1_ASM397156v1_01630	GCF_004103355.1_ASM410335v1_01214	GCF_004361075.1_ASM436107v1_01889	GCF_004361095.1_ASM436109v1_02029	GCF_004361115.1_ASM436111v1_01836	GCF_004361125.1_ASM436112v1_01876	GCF_004361175.1_ASM436117v1_01912	GCF_004361185.1_ASM436118v1_01934	GCF_004361195.1_ASM436119v1_02173	GCF_004361205.1_ASM436120v1_01873	GCF_004361215.1_ASM436121v1_02016	GCF_004361245.1_ASM436124v1_01721	GCF_004361265.1_ASM436126v1_01846	GCF_004361295.1_ASM436129v1_01777	GCF_004361315.1_ASM436131v1_01868	GCF_004361345.1_ASM436134v1_02336	GCF_004361355.1_ASM436135v1_02218
artM_1		Arginine transport ATP-binding protein ArtM	82		82	1	1	8625				440	755	751	GCF_001541385.1_ASM154138v1_00834	GCF_001541405.1_ASM154140v1_00735	GCF_001541505.1_ASM154150v1_01363	GCF_001541515.1_ASM154151v1_00527	GCF_001541535.1_ASM154153v1_00213	GCF_001541585.1_ASM154158v1_00781	GCF_001546015.1_ASM154601v1_00277	GCF_001546025.1_ASM154602v1_01115	GCF_001563615.1_ASM156361v1_00238	GCF_001700475.1_ASM170047v1_01765	GCF_002861765.1_ASM286176v1_01990	GCF_002861775.1_ASM286177v1_02238	GCF_002861805.1_ASM286180v1_01884	GCF_002861815.1_ASM286181v1_02144	GCF_002863245.1_ASM286324v1_00527	GCF_002863485.1_ASM286348v1_01429	GCF_002863505.1_ASM286350v1_02024	GCF_003795065.1_ASM379506v1_00730	GCF_003971565.1_ASM397156v1_00117	GCF_004103355.1_ASM410335v1_00430	GCF_004361075.1_ASM436107v1_00023	GCF_004361095.1_ASM436109v1_00023	GCF_004361115.1_ASM436111v1_00018	GCF_004361125.1_ASM436112v1_00493	GCF_004361175.1_ASM436117v1_00023	GCF_004361185.1_ASM436118v1_02182	GCF_004361195.1_ASM436119v1_00612	GCF_004361205.1_ASM436120v1_02315	GCF_004361215.1_ASM436121v1_00390	GCF_004361245.1_ASM436124v1_00290	GCF_004361265.1_ASM436126v1_00543	GCF_004361295.1_ASM436129v1_00519	GCF_004361315.1_ASM436131v1_00285	GCF_004361345.1_ASM436134v1_00020	GCF_004361355.1_ASM436135v1_00370
rbsK/rbiA_1		Bifunctional ribokinase/ribose-5-phosphate isomerase A	82		82	1	1	1692				632	683	682	GCF_001541385.1_ASM154138v1_01505	GCF_001541405.1_ASM154140v1_02224	GCF_001541505.1_ASM154150v1_01771	GCF_001541515.1_ASM154151v1_01628	GCF_001541535.1_ASM154153v1_01875	GCF_001541585.1_ASM154158v1_02051	GCF_001546015.1_ASM154601v1_01400	GCF_001546025.1_ASM154602v1_01826	GCF_001563615.1_ASM156361v1_01843	GCF_001700475.1_ASM170047v1_00746	GCF_002861765.1_ASM286176v1_00604	GCF_002861775.1_ASM286177v1_02084	GCF_002861805.1_ASM286180v1_00698	GCF_002861815.1_ASM286181v1_01697	GCF_002863245.1_ASM286324v1_00446	GCF_002863485.1_ASM286348v1_01087	GCF_002863505.1_ASM286350v1_01420	GCF_003795065.1_ASM379506v1_00249	GCF_003971565.1_ASM397156v1_02044	GCF_004103355.1_ASM410335v1_00358	GCF_004361075.1_ASM436107v1_01519	GCF_004361095.1_ASM436109v1_01622	GCF_004361115.1_ASM436111v1_01442	GCF_004361125.1_ASM436112v1_01546	GCF_004361175.1_ASM436117v1_01529	GCF_004361185.1_ASM436118v1_01565	GCF_004361195.1_ASM436119v1_01834	GCF_004361205.1_ASM436120v1_01413	GCF_004361215.1_ASM436121v1_01505	GCF_004361245.1_ASM436124v1_01381	GCF_004361265.1_ASM436126v1_01527	GCF_004361295.1_ASM436129v1_01485	GCF_004361315.1_ASM436131v1_01504	GCF_004361345.1_ASM436134v1_01978	GCF_004361355.1_ASM436135v1_01864
yicL_3		putative inner membrane transporter YicL	82		82	1	1	7782				329	908	768	GCF_001541385.1_ASM154138v1_02066	GCF_001541405.1_ASM154140v1_02353	GCF_001541505.1_ASM154150v1_02225	GCF_001541515.1_ASM154151v1_00660	GCF_001541535.1_ASM154153v1_00966	GCF_001541585.1_ASM154158v1_00624	GCF_001546015.1_ASM154601v1_00153	GCF_001546025.1_ASM154602v1_02174	GCF_001563615.1_ASM156361v1_01747	GCF_001700475.1_ASM170047v1_00834	GCF_002861765.1_ASM286176v1_00642	GCF_002861775.1_ASM286177v1_00574	GCF_002861805.1_ASM286180v1_01333	GCF_002861815.1_ASM286181v1_01507	GCF_002863245.1_ASM286324v1_01224	GCF_002863485.1_ASM286348v1_01346	GCF_002863505.1_ASM286350v1_02105	GCF_003795065.1_ASM379506v1_00605	GCF_003971565.1_ASM397156v1_02373	GCF_004103355.1_ASM410335v1_00581	GCF_004361075.1_ASM436107v1_00764	GCF_004361095.1_ASM436109v1_00894	GCF_004361115.1_ASM436111v1_00768	GCF_004361125.1_ASM436112v1_00845	GCF_004361175.1_ASM436117v1_00796	GCF_004361185.1_ASM436118v1_00755	GCF_004361195.1_ASM436119v1_00817	GCF_004361205.1_ASM436120v1_00759	GCF_004361215.1_ASM436121v1_00879	GCF_004361245.1_ASM436124v1_00583	GCF_004361265.1_ASM436126v1_00834	GCF_004361295.1_ASM436129v1_00812	GCF_004361315.1_ASM436131v1_00829	GCF_004361345.1_ASM436134v1_00891	GCF_004361355.1_ASM436135v1_00996
pstS1_2		Phosphate-binding protein PstS 1	82		82	1	1	9673				164	866	847	GCF_001541385.1_ASM154138v1_00234	GCF_001541405.1_ASM154140v1_02128	GCF_001541505.1_ASM154150v1_02141	GCF_001541515.1_ASM154151v1_02072	GCF_001541535.1_ASM154153v1_01595	GCF_001541585.1_ASM154158v1_01711	GCF_001546015.1_ASM154601v1_01331	GCF_001546025.1_ASM154602v1_00981	GCF_001563615.1_ASM156361v1_01692	GCF_001700475.1_ASM170047v1_00887	GCF_002861765.1_ASM286176v1_01398	GCF_002861775.1_ASM286177v1_02336	GCF_002861805.1_ASM286180v1_01505	GCF_002861815.1_ASM286181v1_00463	GCF_002863245.1_ASM286324v1_00164	GCF_002863485.1_ASM286348v1_01813	GCF_002863505.1_ASM286350v1_00201	GCF_003795065.1_ASM379506v1_01173	GCF_003971565.1_ASM397156v1_00403	GCF_004103355.1_ASM410335v1_00164	GCF_004361075.1_ASM436107v1_01283	GCF_004361095.1_ASM436109v1_01337	GCF_004361115.1_ASM436111v1_01123	GCF_004361125.1_ASM436112v1_01310	GCF_004361175.1_ASM436117v1_01313	GCF_004361185.1_ASM436118v1_01333	GCF_004361195.1_ASM436119v1_01538	GCF_004361205.1_ASM436120v1_01126	GCF_004361215.1_ASM436121v1_01258	GCF_004361245.1_ASM436124v1_01043	GCF_004361265.1_ASM436126v1_01279	GCF_004361295.1_ASM436129v1_01309	GCF_004361315.1_ASM436131v1_01174	GCF_004361345.1_ASM436134v1_01682	GCF_004361355.1_ASM436135v1_01621
spxA_1		Regulatory protein Spx	82		82	1	1	7085				257	398	369	GCF_001541385.1_ASM154138v1_01863	GCF_001541405.1_ASM154140v1_00354	GCF_001541505.1_ASM154150v1_01353	GCF_001541515.1_ASM154151v1_01301	GCF_001541535.1_ASM154153v1_01656	GCF_001541585.1_ASM154158v1_00384	GCF_001546015.1_ASM154601v1_00532	GCF_001546025.1_ASM154602v1_02143	GCF_001563615.1_ASM156361v1_00171	GCF_001700475.1_ASM170047v1_00985	GCF_002861765.1_ASM286176v1_02058	GCF_002861775.1_ASM286177v1_01828	GCF_002861805.1_ASM286180v1_00118	GCF_002861815.1_ASM286181v1_01580	GCF_002863245.1_ASM286324v1_00702	GCF_002863485.1_ASM286348v1_01051	GCF_002863505.1_ASM286350v1_00049	GCF_003795065.1_ASM379506v1_00086	GCF_003971565.1_ASM397156v1_01899	GCF_004103355.1_ASM410335v1_00023	GCF_004361075.1_ASM436107v1_01691	GCF_004361095.1_ASM436109v1_01816	GCF_004361115.1_ASM436111v1_01672	GCF_004361125.1_ASM436112v1_01744	GCF_004361175.1_ASM436117v1_01716	GCF_004361185.1_ASM436118v1_01750	GCF_004361195.1_ASM436119v1_02005	GCF_004361205.1_ASM436120v1_01678	GCF_004361215.1_ASM436121v1_01843	GCF_004361245.1_ASM436124v1_01586	GCF_004361265.1_ASM436126v1_01721	GCF_004361295.1_ASM436129v1_01667	GCF_004361315.1_ASM436131v1_01723	GCF_004361345.1_ASM436134v1_02193	GCF_004361355.1_ASM436135v1_02018
murC		UDP-N-acetylmuramate--L-alanine ligase	82		82	1	1	2878				1313	1316	1313	GCF_001541385.1_ASM154138v1_01660	GCF_001541405.1_ASM154140v1_00999	GCF_001541505.1_ASM154150v1_00557	GCF_001541515.1_ASM154151v1_01884	GCF_001541535.1_ASM154153v1_00655	GCF_001541585.1_ASM154158v1_00720	GCF_001546015.1_ASM154601v1_01153	GCF_001546025.1_ASM154602v1_01775	GCF_001563615.1_ASM156361v1_01394	GCF_001700475.1_ASM170047v1_00374	GCF_002861765.1_ASM286176v1_00225	GCF_002861775.1_ASM286177v1_00616	GCF_002861805.1_ASM286180v1_00223	GCF_002861815.1_ASM286181v1_00917	GCF_002863245.1_ASM286324v1_01894	GCF_002863485.1_ASM286348v1_00707	GCF_002863505.1_ASM286350v1_01926	GCF_003795065.1_ASM379506v1_01392	GCF_003971565.1_ASM397156v1_00634	GCF_004103355.1_ASM410335v1_00202	GCF_004361075.1_ASM436107v1_00413	GCF_004361095.1_ASM436109v1_00531	GCF_004361115.1_ASM436111v1_00418	GCF_004361125.1_ASM436112v1_00470	GCF_004361175.1_ASM436117v1_00440	GCF_004361185.1_ASM436118v1_00408	GCF_004361195.1_ASM436119v1_00451	GCF_004361205.1_ASM436120v1_00405	GCF_004361215.1_ASM436121v1_00526	GCF_004361245.1_ASM436124v1_00188	GCF_004361265.1_ASM436126v1_00457	GCF_004361295.1_ASM436129v1_00431	GCF_004361315.1_ASM436131v1_00333	GCF_004361345.1_ASM436134v1_00531	GCF_004361355.1_ASM436135v1_00672
group_2828		Acid shock protein	82		82	1	1	3819				320	425	421	GCF_001541385.1_ASM154138v1_00088	GCF_001541405.1_ASM154140v1_00767	GCF_001541505.1_ASM154150v1_02431	GCF_001541515.1_ASM154151v1_00577	GCF_001541535.1_ASM154153v1_01229	GCF_001541585.1_ASM154158v1_01635	GCF_001546015.1_ASM154601v1_00182	GCF_001546025.1_ASM154602v1_00163	GCF_001563615.1_ASM156361v1_01555	GCF_001700475.1_ASM170047v1_01406	GCF_002861765.1_ASM286176v1_00882	GCF_002861775.1_ASM286177v1_01192	GCF_002861805.1_ASM286180v1_01689	GCF_002861815.1_ASM286181v1_00037	GCF_002863245.1_ASM286324v1_00051	GCF_002863485.1_ASM286348v1_01394	GCF_002863505.1_ASM286350v1_02139	GCF_003795065.1_ASM379506v1_00991	GCF_003971565.1_ASM397156v1_00219	GCF_004103355.1_ASM410335v1_00742	GCF_004361075.1_ASM436107v1_01021	GCF_004361095.1_ASM436109v1_01080	GCF_004361115.1_ASM436111v1_00950	GCF_004361125.1_ASM436112v1_01097	GCF_004361175.1_ASM436117v1_02124	GCF_004361185.1_ASM436118v1_00917	GCF_004361195.1_ASM436119v1_01197	GCF_004361205.1_ASM436120v1_00930	GCF_004361215.1_ASM436121v1_01097	GCF_004361245.1_ASM436124v1_00855	GCF_004361265.1_ASM436126v1_01073	GCF_004361295.1_ASM436129v1_01070	GCF_004361315.1_ASM436131v1_01012	GCF_004361345.1_ASM436134v1_01111	GCF_004361355.1_ASM436135v1_01255
dexB		Glucan 1,6-alpha-glucosidase	82		82	1	1	4450				1391	1688	1626	GCF_001541385.1_ASM154138v1_00141	GCF_001541405.1_ASM154140v1_01953	GCF_001541505.1_ASM154150v1_00255	GCF_001541515.1_ASM154151v1_01139	GCF_001541535.1_ASM154153v1_01684	GCF_001541585.1_ASM154158v1_01508	GCF_001546015.1_ASM154601v1_02063	GCF_001546025.1_ASM154602v1_00397	GCF_001563615.1_ASM156361v1_00604	GCF_001700475.1_ASM170047v1_01347	GCF_002861765.1_ASM286176v1_01541	GCF_002861775.1_ASM286177v1_01566	GCF_002861805.1_ASM286180v1_01402	GCF_002861815.1_ASM286181v1_00094	GCF_002863245.1_ASM286324v1_02026	GCF_002863485.1_ASM286348v1_00985	GCF_002863505.1_ASM286350v1_00654	GCF_003795065.1_ASM379506v1_01057	GCF_003971565.1_ASM397156v1_00283	GCF_004103355.1_ASM410335v1_01883	GCF_004361075.1_ASM436107v1_01129	GCF_004361095.1_ASM436109v1_01167	GCF_004361115.1_ASM436111v1_01005	GCF_004361125.1_ASM436112v1_01183	GCF_004361175.1_ASM436117v1_01195	GCF_004361185.1_ASM436118v1_01019	GCF_004361195.1_ASM436119v1_01282	GCF_004361205.1_ASM436120v1_01000	GCF_004361215.1_ASM436121v1_01153	GCF_004361245.1_ASM436124v1_00913	GCF_004361265.1_ASM436126v1_01150	GCF_004361295.1_ASM436129v1_01177	GCF_004361315.1_ASM436131v1_01068	GCF_004361345.1_ASM436134v1_01311	GCF_004361355.1_ASM436135v1_01394
acpP		Acyl carrier protein	82		82	1	1	4156				206	242	241	GCF_001541385.1_ASM154138v1_00305	GCF_001541405.1_ASM154140v1_02154	GCF_001541505.1_ASM154150v1_00052	GCF_001541515.1_ASM154151v1_02339	GCF_001541535.1_ASM154153v1_00832	GCF_001541585.1_ASM154158v1_01937	GCF_001546015.1_ASM154601v1_01276	GCF_001546025.1_ASM154602v1_00127	GCF_001563615.1_ASM156361v1_01351	GCF_001700475.1_ASM170047v1_02244	GCF_002861765.1_ASM286176v1_00388	GCF_002861775.1_ASM286177v1_00006	GCF_002861805.1_ASM286180v1_01131	GCF_002861815.1_ASM286181v1_00310	GCF_002863245.1_ASM286324v1_00928	GCF_002863485.1_ASM286348v1_00869	GCF_002863505.1_ASM286350v1_02291	GCF_003795065.1_ASM379506v1_01679	GCF_003971565.1_ASM397156v1_00909	GCF_004103355.1_ASM410335v1_00962	GCF_004361075.1_ASM436107v1_00124	GCF_004361095.1_ASM436109v1_00244	GCF_004361115.1_ASM436111v1_00193	GCF_004361125.1_ASM436112v1_00191	GCF_004361175.1_ASM436117v1_00215	GCF_004361185.1_ASM436118v1_00170	GCF_004361195.1_ASM436119v1_00197	GCF_004361205.1_ASM436120v1_00182	GCF_004361215.1_ASM436121v1_00246	GCF_004361245.1_ASM436124v1_02393	GCF_004361265.1_ASM436126v1_00180	GCF_004361295.1_ASM436129v1_00188	GCF_004361315.1_ASM436131v1_00167	GCF_004361345.1_ASM436134v1_00312	GCF_004361355.1_ASM436135v1_00431
menH_1		2-succinyl-6-hydroxy-2,4-cyclohexadiene-1-carboxylate synthase	82		82	1	1	4214				644	875	871	GCF_001541385.1_ASM154138v1_00340	GCF_001541405.1_ASM154140v1_02190	GCF_001541505.1_ASM154150v1_00016	GCF_001541515.1_ASM154151v1_00146	GCF_001541535.1_ASM154153v1_00867	GCF_001541585.1_ASM154158v1_01973	GCF_001546015.1_ASM154601v1_01311	GCF_001546025.1_ASM154602v1_01363	GCF_001563615.1_ASM156361v1_00145	GCF_001700475.1_ASM170047v1_01036	GCF_002861765.1_ASM286176v1_01371	GCF_002861775.1_ASM286177v1_00104	GCF_002861805.1_ASM286180v1_01165	GCF_002861815.1_ASM286181v1_02128	GCF_002863245.1_ASM286324v1_01794	GCF_002863485.1_ASM286348v1_00792	GCF_002863505.1_ASM286350v1_02376	GCF_003795065.1_ASM379506v1_01643	GCF_003971565.1_ASM397156v1_00874	GCF_004103355.1_ASM410335v1_00925	GCF_004361075.1_ASM436107v1_00159	GCF_004361095.1_ASM436109v1_00279	GCF_004361115.1_ASM436111v1_00228	GCF_004361125.1_ASM436112v1_00290	GCF_004361175.1_ASM436117v1_00250	GCF_004361185.1_ASM436118v1_00205	GCF_004361195.1_ASM436119v1_00232	GCF_004361205.1_ASM436120v1_00217	GCF_004361215.1_ASM436121v1_00328	GCF_004361245.1_ASM436124v1_02457	GCF_004361265.1_ASM436126v1_00279	GCF_004361295.1_ASM436129v1_00252	GCF_004361315.1_ASM436131v1_00231	GCF_004361345.1_ASM436134v1_00347	GCF_004361355.1_ASM436135v1_00482
msrB		Peptide methionine sulfoxide reductase MsrB	82		82	1	1	4376				179	470	435	GCF_001541385.1_ASM154138v1_00353	GCF_001541405.1_ASM154140v1_02203	GCF_001541505.1_ASM154150v1_00003	GCF_001541515.1_ASM154151v1_02071	GCF_001541535.1_ASM154153v1_00880	GCF_001541585.1_ASM154158v1_01986	GCF_001546015.1_ASM154601v1_01210	GCF_001546025.1_ASM154602v1_01349	GCF_001563615.1_ASM156361v1_00131	GCF_001700475.1_ASM170047v1_01988	GCF_002861765.1_ASM286176v1_00115	GCF_002861775.1_ASM286177v1_00117	GCF_002861805.1_ASM286180v1_01177	GCF_002861815.1_ASM286181v1_01716	GCF_002863245.1_ASM286324v1_00889	GCF_002863485.1_ASM286348v1_00779	GCF_002863505.1_ASM286350v1_02278	GCF_003795065.1_ASM379506v1_01630	GCF_003971565.1_ASM397156v1_00861	GCF_004103355.1_ASM410335v1_00912	GCF_004361075.1_ASM436107v1_00230	GCF_004361095.1_ASM436109v1_00356	GCF_004361115.1_ASM436111v1_00241	GCF_004361125.1_ASM436112v1_00303	GCF_004361175.1_ASM436117v1_00263	GCF_004361185.1_ASM436118v1_00218	GCF_004361195.1_ASM436119v1_00297	GCF_004361205.1_ASM436120v1_00230	GCF_004361215.1_ASM436121v1_00341	GCF_004361245.1_ASM436124v1_02470	GCF_004361265.1_ASM436126v1_00292	GCF_004361295.1_ASM436129v1_00265	GCF_004361315.1_ASM436131v1_00244	GCF_004361345.1_ASM436134v1_00360	GCF_004361355.1_ASM436135v1_00495
isdF		putative heme-iron transport system permease protein IsdF	82		82	1	1	7690				734	935	924	GCF_001541385.1_ASM154138v1_00432	GCF_001541405.1_ASM154140v1_01033	GCF_001541505.1_ASM154150v1_01337	GCF_001541515.1_ASM154151v1_01590	GCF_001541535.1_ASM154153v1_02026	GCF_001541585.1_ASM154158v1_00320	GCF_001546015.1_ASM154601v1_00090	GCF_001546025.1_ASM154602v1_01713	GCF_001563615.1_ASM156361v1_00023	GCF_001700475.1_ASM170047v1_01206	GCF_002861765.1_ASM286176v1_00848	GCF_002861775.1_ASM286177v1_02226	GCF_002861805.1_ASM286180v1_01597	GCF_002861815.1_ASM286181v1_01649	GCF_002863245.1_ASM286324v1_00404	GCF_002863485.1_ASM286348v1_01010	GCF_002863505.1_ASM286350v1_01688	GCF_003795065.1_ASM379506v1_01501	GCF_003971565.1_ASM397156v1_00720	GCF_004103355.1_ASM410335v1_01072	GCF_004361075.1_ASM436107v1_00323	GCF_004361095.1_ASM436109v1_00442	GCF_004361115.1_ASM436111v1_00331	GCF_004361125.1_ASM436112v1_00394	GCF_004361175.1_ASM436117v1_00369	GCF_004361185.1_ASM436118v1_00323	GCF_004361195.1_ASM436119v1_00375	GCF_004361205.1_ASM436120v1_00334	GCF_004361215.1_ASM436121v1_00450	GCF_004361245.1_ASM436124v1_00109	GCF_004361265.1_ASM436126v1_00383	GCF_004361295.1_ASM436129v1_00357	GCF_004361315.1_ASM436131v1_00410	GCF_004361345.1_ASM436134v1_00447	GCF_004361355.1_ASM436135v1_00603
pheT		Phenylalanine--tRNA ligase beta subunit	82		82	1	1	7641				530	2420	2388	GCF_001541385.1_ASM154138v1_00451	GCF_001541405.1_ASM154140v1_01520	GCF_001541505.1_ASM154150v1_00304	GCF_001541515.1_ASM154151v1_01543	GCF_001541535.1_ASM154153v1_02044	GCF_001541585.1_ASM154158v1_02280	GCF_001546015.1_ASM154601v1_01612	GCF_001546025.1_ASM154602v1_01213	GCF_001563615.1_ASM156361v1_00274	GCF_001700475.1_ASM170047v1_01606	GCF_002861765.1_ASM286176v1_01139	GCF_002861775.1_ASM286177v1_00918	GCF_002861805.1_ASM286180v1_00879	GCF_002861815.1_ASM286181v1_00964	GCF_002863245.1_ASM286324v1_01153	GCF_002863485.1_ASM286348v1_01740	GCF_002863505.1_ASM286350v1_01653	GCF_003795065.1_ASM379506v1_01483	GCF_003971565.1_ASM397156v1_00701	GCF_004103355.1_ASM410335v1_01989	GCF_004361075.1_ASM436107v1_00342	GCF_004361095.1_ASM436109v1_00461	GCF_004361115.1_ASM436111v1_00349	GCF_004361125.1_ASM436112v1_00413	GCF_004361175.1_ASM436117v1_00387	GCF_004361185.1_ASM436118v1_00341	GCF_004361195.1_ASM436119v1_00394	GCF_004361205.1_ASM436120v1_00352	GCF_004361215.1_ASM436121v1_00469	GCF_004361245.1_ASM436124v1_00127	GCF_004361265.1_ASM436126v1_00402	GCF_004361295.1_ASM436129v1_00376	GCF_004361315.1_ASM436131v1_00391	GCF_004361345.1_ASM436134v1_00466	GCF_004361355.1_ASM436135v1_00620
polC_1		DNA polymerase III PolC-type	82		82	1	1	823				530	4310	4242	GCF_001541385.1_ASM154138v1_00507	GCF_001541405.1_ASM154140v1_01107	GCF_001541505.1_ASM154150v1_01688	GCF_001541515.1_ASM154151v1_00455	GCF_001541535.1_ASM154153v1_00093	GCF_001541585.1_ASM154158v1_01763	GCF_001546015.1_ASM154601v1_00119	GCF_001546025.1_ASM154602v1_02283	GCF_001563615.1_ASM156361v1_00917	GCF_001700475.1_ASM170047v1_00214	GCF_002861765.1_ASM286176v1_00099	GCF_002861775.1_ASM286177v1_01901	GCF_002861805.1_ASM286180v1_01253	GCF_002861815.1_ASM286181v1_02229	GCF_002863245.1_ASM286324v1_01390	GCF_002863485.1_ASM286348v1_01664	GCF_002863505.1_ASM286350v1_01992	GCF_003795065.1_ASM379506v1_01722	GCF_003971565.1_ASM397156v1_01441	GCF_004103355.1_ASM410335v1_02092	GCF_004361075.1_ASM436107v1_00081	GCF_004361095.1_ASM436109v1_00201	GCF_004361115.1_ASM436111v1_00143	GCF_004361125.1_ASM436112v1_00147	GCF_004361175.1_ASM436117v1_00163	GCF_004361185.1_ASM436118v1_00128	GCF_004361195.1_ASM436119v1_00154	GCF_004361205.1_ASM436120v1_00140	GCF_004361215.1_ASM436121v1_00203	GCF_004361245.1_ASM436124v1_02351	GCF_004361265.1_ASM436126v1_00137	GCF_004361295.1_ASM436129v1_00145	GCF_004361315.1_ASM436131v1_00124	GCF_004361345.1_ASM436134v1_00269	GCF_004361355.1_ASM436135v1_00390
pip		Proline iminopeptidase	82		82	1	1	8591				881	881	881	GCF_001541385.1_ASM154138v1_00817	GCF_001541405.1_ASM154140v1_01759	GCF_001541505.1_ASM154150v1_00795	GCF_001541515.1_ASM154151v1_02266	GCF_001541535.1_ASM154153v1_00358	GCF_001541585.1_ASM154158v1_00660	GCF_001546015.1_ASM154601v1_01473	GCF_001546025.1_ASM154602v1_00538	GCF_001563615.1_ASM156361v1_01255	GCF_001700475.1_ASM170047v1_01929	GCF_002861765.1_ASM286176v1_01273	GCF_002861775.1_ASM286177v1_01352	GCF_002861805.1_ASM286180v1_01868	GCF_002861815.1_ASM286181v1_01240	GCF_002863245.1_ASM286324v1_00543	GCF_002863485.1_ASM286348v1_02166	GCF_002863505.1_ASM286350v1_01642	GCF_003795065.1_ASM379506v1_00748	GCF_003971565.1_ASM397156v1_00098	GCF_004103355.1_ASM410335v1_02189	GCF_004361075.1_ASM436107v1_02327	GCF_004361095.1_ASM436109v1_02413	GCF_004361115.1_ASM436111v1_02052	GCF_004361125.1_ASM436112v1_02191	GCF_004361175.1_ASM436117v1_02287	GCF_004361185.1_ASM436118v1_02166	GCF_004361195.1_ASM436119v1_00324	GCF_004361205.1_ASM436120v1_02098	GCF_004361215.1_ASM436121v1_02322	GCF_004361245.1_ASM436124v1_02288	GCF_004361265.1_ASM436126v1_00021	GCF_004361295.1_ASM436129v1_00018	GCF_004361315.1_ASM436131v1_02185	GCF_004361345.1_ASM436134v1_02522	GCF_004361355.1_ASM436135v1_00131
hdfR_1		HTH-type transcriptional regulator HdfR	82		82	1	1	1590				452	881	876	GCF_001541385.1_ASM154138v1_01062	GCF_001541405.1_ASM154140v1_01154	GCF_001541505.1_ASM154150v1_01066	GCF_001541515.1_ASM154151v1_02369	GCF_001541535.1_ASM154153v1_00547	GCF_001541585.1_ASM154158v1_00481	GCF_001546015.1_ASM154601v1_01932	GCF_001546025.1_ASM154602v1_00930	GCF_001563615.1_ASM156361v1_00564	GCF_001700475.1_ASM170047v1_00038	GCF_002861765.1_ASM286176v1_00749	GCF_002861775.1_ASM286177v1_01270	GCF_002861805.1_ASM286180v1_00658	GCF_002861815.1_ASM286181v1_00866	GCF_002863245.1_ASM286324v1_01697	GCF_002863485.1_ASM286348v1_00949	GCF_002863505.1_ASM286350v1_01481	GCF_003795065.1_ASM379506v1_00295	GCF_003971565.1_ASM397156v1_02092	GCF_004103355.1_ASM410335v1_01374	GCF_004361075.1_ASM436107v1_01454	GCF_004361095.1_ASM436109v1_01557	GCF_004361115.1_ASM436111v1_01380	GCF_004361125.1_ASM436112v1_01499	GCF_004361175.1_ASM436117v1_01462	GCF_004361185.1_ASM436118v1_01506	GCF_004361195.1_ASM436119v1_01781	GCF_004361205.1_ASM436120v1_01301	GCF_004361215.1_ASM436121v1_01450	GCF_004361245.1_ASM436124v1_01325	GCF_004361265.1_ASM436126v1_01478	GCF_004361295.1_ASM436129v1_01439	GCF_004361315.1_ASM436131v1_01440	GCF_004361345.1_ASM436134v1_01923	GCF_004361355.1_ASM436135v1_01795
atpB		ATP synthase subunit a	82		82	1	1	6122				365	713	707	GCF_001541385.1_ASM154138v1_01415	GCF_001541405.1_ASM154140v1_01579	GCF_001541505.1_ASM154150v1_01204	GCF_001541515.1_ASM154151v1_01449	GCF_001541535.1_ASM154153v1_01141	GCF_001541585.1_ASM154158v1_01342	GCF_001546015.1_ASM154601v1_01099	GCF_001546025.1_ASM154602v1_01034	GCF_001563615.1_ASM156361v1_00653	GCF_001700475.1_ASM170047v1_00462	GCF_002861765.1_ASM286176v1_00340	GCF_002861775.1_ASM286177v1_01734	GCF_002861805.1_ASM286180v1_02068	GCF_002861815.1_ASM286181v1_00591	GCF_002863245.1_ASM286324v1_00967	GCF_002863485.1_ASM286348v1_02128	GCF_002863505.1_ASM286350v1_01146	GCF_003795065.1_ASM379506v1_02302	GCF_003971565.1_ASM397156v1_01613	GCF_004103355.1_ASM410335v1_01197	GCF_004361075.1_ASM436107v1_01906	GCF_004361095.1_ASM436109v1_02046	GCF_004361115.1_ASM436111v1_01853	GCF_004361125.1_ASM436112v1_01893	GCF_004361175.1_ASM436117v1_01930	GCF_004361185.1_ASM436118v1_01952	GCF_004361195.1_ASM436119v1_02190	GCF_004361205.1_ASM436120v1_01890	GCF_004361215.1_ASM436121v1_02042	GCF_004361245.1_ASM436124v1_01738	GCF_004361265.1_ASM436126v1_01863	GCF_004361295.1_ASM436129v1_01794	GCF_004361315.1_ASM436131v1_01885	GCF_004361345.1_ASM436134v1_02353	GCF_004361355.1_ASM436135v1_02201
malP_1		Maltose phosphorylase	82		82	1	1	4800				2141	2264	2262	GCF_001541385.1_ASM154138v1_02041	GCF_001541405.1_ASM154140v1_01020	GCF_001541505.1_ASM154150v1_02252	GCF_001541515.1_ASM154151v1_00290	GCF_001541535.1_ASM154153v1_01456	GCF_001541585.1_ASM154158v1_00084	GCF_001546015.1_ASM154601v1_00135	GCF_001546025.1_ASM154602v1_01001	GCF_001563615.1_ASM156361v1_01189	GCF_001700475.1_ASM170047v1_01182	GCF_002861765.1_ASM286176v1_01480	GCF_002861775.1_ASM286177v1_00551	GCF_002861805.1_ASM286180v1_00920	GCF_002861815.1_ASM286181v1_01014	GCF_002863245.1_ASM286324v1_00920	GCF_002863485.1_ASM286348v1_00470	GCF_002863505.1_ASM286350v1_00853	GCF_003795065.1_ASM379506v1_00580	GCF_003971565.1_ASM397156v1_02350	GCF_004103355.1_ASM410335v1_01686	GCF_004361075.1_ASM436107v1_00740	GCF_004361095.1_ASM436109v1_00870	GCF_004361115.1_ASM436111v1_00745	GCF_004361125.1_ASM436112v1_00822	GCF_004361175.1_ASM436117v1_00772	GCF_004361185.1_ASM436118v1_00731	GCF_004361195.1_ASM436119v1_00793	GCF_004361205.1_ASM436120v1_00736	GCF_004361215.1_ASM436121v1_00856	GCF_004361245.1_ASM436124v1_00560	GCF_004361265.1_ASM436126v1_00810	GCF_004361295.1_ASM436129v1_00789	GCF_004361315.1_ASM436131v1_00806	GCF_004361345.1_ASM436134v1_00860	GCF_004361355.1_ASM436135v1_00973
hflX		GTPase HflX	82		82	1	1	5494				1265	1265	1265	GCF_001541385.1_ASM154138v1_00023	GCF_001541405.1_ASM154140v1_02260	GCF_001541505.1_ASM154150v1_01543	GCF_001541515.1_ASM154151v1_01814	GCF_001541535.1_ASM154153v1_01627	GCF_001541585.1_ASM154158v1_00905	GCF_001546015.1_ASM154601v1_02010	GCF_001546025.1_ASM154602v1_00267	GCF_001563615.1_ASM156361v1_02387	GCF_001700475.1_ASM170047v1_01822	GCF_002861765.1_ASM286176v1_00689	GCF_002861775.1_ASM286177v1_01496	GCF_002861805.1_ASM286180v1_00579	GCF_002861815.1_ASM286181v1_00379	GCF_002863245.1_ASM286324v1_01134	GCF_002863485.1_ASM286348v1_00913	GCF_002863505.1_ASM286350v1_02185	GCF_003795065.1_ASM379506v1_00428	GCF_003971565.1_ASM397156v1_02213	GCF_004103355.1_ASM410335v1_01421	GCF_004361075.1_ASM436107v1_00606	GCF_004361095.1_ASM436109v1_00736	GCF_004361115.1_ASM436111v1_00611	GCF_004361125.1_ASM436112v1_00701	GCF_004361175.1_ASM436117v1_00649	GCF_004361185.1_ASM436118v1_00600	GCF_004361195.1_ASM436119v1_00663	GCF_004361205.1_ASM436120v1_00611	GCF_004361215.1_ASM436121v1_00718	GCF_004361245.1_ASM436124v1_00417	GCF_004361265.1_ASM436126v1_00676	GCF_004361295.1_ASM436129v1_00655	GCF_004361315.1_ASM436131v1_00670	GCF_004361345.1_ASM436134v1_00732	GCF_004361355.1_ASM436135v1_00837
ecfT_1		Energy-coupling factor transporter transmembrane protein EcfT	82		82	1	1	9823				422	797	792	GCF_001541385.1_ASM154138v1_00203	GCF_001541405.1_ASM154140v1_01445	GCF_001541505.1_ASM154150v1_00342	GCF_001541515.1_ASM154151v1_01716	GCF_001541535.1_ASM154153v1_01024	GCF_001541585.1_ASM154158v1_02073	GCF_001546015.1_ASM154601v1_01028	GCF_001546025.1_ASM154602v1_02066	GCF_001563615.1_ASM156361v1_00469	GCF_001700475.1_ASM170047v1_01285	GCF_002861765.1_ASM286176v1_00821	GCF_002861775.1_ASM286177v1_00993	GCF_002861805.1_ASM286180v1_01463	GCF_002861815.1_ASM286181v1_00721	GCF_002863245.1_ASM286324v1_01965	GCF_002863485.1_ASM286348v1_01176	GCF_002863505.1_ASM286350v1_01082	GCF_003795065.1_ASM379506v1_01121	GCF_003971565.1_ASM397156v1_00349	GCF_004103355.1_ASM410335v1_01537	GCF_004361075.1_ASM436107v1_01247	GCF_004361095.1_ASM436109v1_01302	GCF_004361115.1_ASM436111v1_01077	GCF_004361125.1_ASM436112v1_01272	GCF_004361175.1_ASM436117v1_01275	GCF_004361185.1_ASM436118v1_01286	GCF_004361195.1_ASM436119v1_01428	GCF_004361205.1_ASM436120v1_01082	GCF_004361215.1_ASM436121v1_01221	GCF_004361245.1_ASM436124v1_01002	GCF_004361265.1_ASM436126v1_01234	GCF_004361295.1_ASM436129v1_01278	GCF_004361315.1_ASM436131v1_01137	GCF_004361345.1_ASM436134v1_01635	GCF_004361355.1_ASM436135v1_01591
truA		tRNA pseudouridine synthase A	82		82	1	1	9824				764	788	787	GCF_001541385.1_ASM154138v1_00204	GCF_001541405.1_ASM154140v1_01444	GCF_001541505.1_ASM154150v1_00341	GCF_001541515.1_ASM154151v1_01717	GCF_001541535.1_ASM154153v1_01025	GCF_001541585.1_ASM154158v1_02072	GCF_001546015.1_ASM154601v1_01027	GCF_001546025.1_ASM154602v1_02067	GCF_001563615.1_ASM156361v1_00468	GCF_001700475.1_ASM170047v1_01284	GCF_002861765.1_ASM286176v1_00822	GCF_002861775.1_ASM286177v1_00992	GCF_002861805.1_ASM286180v1_01464	GCF_002861815.1_ASM286181v1_00720	GCF_002863245.1_ASM286324v1_01964	GCF_002863485.1_ASM286348v1_01177	GCF_002863505.1_ASM286350v1_01083	GCF_003795065.1_ASM379506v1_01122	GCF_003971565.1_ASM397156v1_00350	GCF_004103355.1_ASM410335v1_01538	GCF_004361075.1_ASM436107v1_01248	GCF_004361095.1_ASM436109v1_01303	GCF_004361115.1_ASM436111v1_01078	GCF_004361125.1_ASM436112v1_01273	GCF_004361175.1_ASM436117v1_01276	GCF_004361185.1_ASM436118v1_01287	GCF_004361195.1_ASM436119v1_01429	GCF_004361205.1_ASM436120v1_01083	GCF_004361215.1_ASM436121v1_01222	GCF_004361245.1_ASM436124v1_01003	GCF_004361265.1_ASM436126v1_01235	GCF_004361295.1_ASM436129v1_01279	GCF_004361315.1_ASM436131v1_01138	GCF_004361345.1_ASM436134v1_01636	GCF_004361355.1_ASM436135v1_01592
rimM		Ribosome maturation factor RimM	82		82	1	1	740				515	557	537	GCF_001541385.1_ASM154138v1_00287	GCF_001541405.1_ASM154140v1_01081	GCF_001541505.1_ASM154150v1_01711	GCF_001541515.1_ASM154151v1_00340	GCF_001541535.1_ASM154153v1_01975	GCF_001541585.1_ASM154158v1_01740	GCF_001546015.1_ASM154601v1_01551	GCF_001546025.1_ASM154602v1_02306	GCF_001563615.1_ASM156361v1_01906	GCF_001700475.1_ASM170047v1_01470	GCF_002861765.1_ASM286176v1_00729	GCF_002861775.1_ASM286177v1_01924	GCF_002861805.1_ASM286180v1_01114	GCF_002861815.1_ASM286181v1_01423	GCF_002863245.1_ASM286324v1_01345	GCF_002863485.1_ASM286348v1_01687	GCF_002863505.1_ASM286350v1_02018	GCF_003795065.1_ASM379506v1_01699	GCF_003971565.1_ASM397156v1_01465	GCF_004103355.1_ASM410335v1_02118	GCF_004361075.1_ASM436107v1_00104	GCF_004361095.1_ASM436109v1_00224	GCF_004361115.1_ASM436111v1_00166	GCF_004361125.1_ASM436112v1_00170	GCF_004361175.1_ASM436117v1_00195	GCF_004361185.1_ASM436118v1_00151	GCF_004361195.1_ASM436119v1_00177	GCF_004361205.1_ASM436120v1_00163	GCF_004361215.1_ASM436121v1_00226	GCF_004361245.1_ASM436124v1_02374	GCF_004361265.1_ASM436126v1_00160	GCF_004361295.1_ASM436129v1_00168	GCF_004361315.1_ASM436131v1_00147	GCF_004361345.1_ASM436134v1_00292	GCF_004361355.1_ASM436135v1_00413
rnc		Ribonuclease 3	82		82	1	1	720				437	731	684	GCF_001541385.1_ASM154138v1_00298	GCF_001541405.1_ASM154140v1_02449	GCF_001541505.1_ASM154150v1_01722	GCF_001541515.1_ASM154151v1_00099	GCF_001541535.1_ASM154153v1_00826	GCF_001541585.1_ASM154158v1_01729	GCF_001546015.1_ASM154601v1_01562	GCF_001546025.1_ASM154602v1_02317	GCF_001563615.1_ASM156361v1_01342	GCF_001700475.1_ASM170047v1_02250	GCF_002861765.1_ASM286176v1_00740	GCF_002861775.1_ASM286177v1_01935	GCF_002861805.1_ASM286180v1_01124	GCF_002861815.1_ASM286181v1_00304	GCF_002863245.1_ASM286324v1_00936	GCF_002863485.1_ASM286348v1_01229	GCF_002863505.1_ASM286350v1_01784	GCF_003795065.1_ASM379506v1_01685	GCF_003971565.1_ASM397156v1_01477	GCF_004103355.1_ASM410335v1_00971	GCF_004361075.1_ASM436107v1_00115	GCF_004361095.1_ASM436109v1_00235	GCF_004361115.1_ASM436111v1_00177	GCF_004361125.1_ASM436112v1_00182	GCF_004361175.1_ASM436117v1_00207	GCF_004361185.1_ASM436118v1_00162	GCF_004361195.1_ASM436119v1_00188	GCF_004361205.1_ASM436120v1_00174	GCF_004361215.1_ASM436121v1_00237	GCF_004361245.1_ASM436124v1_02385	GCF_004361265.1_ASM436126v1_00171	GCF_004361295.1_ASM436129v1_00179	GCF_004361315.1_ASM436131v1_00158	GCF_004361345.1_ASM436134v1_00303	GCF_004361355.1_ASM436135v1_00424
group_3460		Farnesyl diphosphate synthase	82		82	1	1	4177				866	869	868	GCF_001541385.1_ASM154138v1_00325	GCF_001541405.1_ASM154140v1_02174	GCF_001541505.1_ASM154150v1_00032	GCF_001541515.1_ASM154151v1_00161	GCF_001541535.1_ASM154153v1_00852	GCF_001541585.1_ASM154158v1_01957	GCF_001546015.1_ASM154601v1_01296	GCF_001546025.1_ASM154602v1_01378	GCF_001563615.1_ASM156361v1_01371	GCF_001700475.1_ASM170047v1_02224	GCF_002861765.1_ASM286176v1_00368	GCF_002861775.1_ASM286177v1_00089	GCF_002861805.1_ASM286180v1_01150	GCF_002861815.1_ASM286181v1_00330	GCF_002863245.1_ASM286324v1_01272	GCF_002863485.1_ASM286348v1_00849	GCF_002863505.1_ASM286350v1_02311	GCF_003795065.1_ASM379506v1_01659	GCF_003971565.1_ASM397156v1_00889	GCF_004103355.1_ASM410335v1_00941	GCF_004361075.1_ASM436107v1_00144	GCF_004361095.1_ASM436109v1_00264	GCF_004361115.1_ASM436111v1_00213	GCF_004361125.1_ASM436112v1_00275	GCF_004361175.1_ASM436117v1_00235	GCF_004361185.1_ASM436118v1_00190	GCF_004361195.1_ASM436119v1_00217	GCF_004361205.1_ASM436120v1_00202	GCF_004361215.1_ASM436121v1_00313	GCF_004361245.1_ASM436124v1_02442	GCF_004361265.1_ASM436126v1_00264	GCF_004361295.1_ASM436129v1_00237	GCF_004361315.1_ASM436131v1_00216	GCF_004361345.1_ASM436134v1_00332	GCF_004361355.1_ASM436135v1_00467
folT		Folate transporter FolT	82		82	1	1	9622				518	560	519	GCF_001541385.1_ASM154138v1_00573	GCF_001541405.1_ASM154140v1_00602	GCF_001541505.1_ASM154150v1_02115	GCF_001541515.1_ASM154151v1_01087	GCF_001541535.1_ASM154153v1_00113	GCF_001541585.1_ASM154158v1_00447	GCF_001546015.1_ASM154601v1_00445	GCF_001546025.1_ASM154602v1_00315	GCF_001563615.1_ASM156361v1_01419	GCF_001700475.1_ASM170047v1_00304	GCF_002861765.1_ASM286176v1_00494	GCF_002861775.1_ASM286177v1_02363	GCF_002861805.1_ASM286180v1_01530	GCF_002861815.1_ASM286181v1_01640	GCF_002863245.1_ASM286324v1_01651	GCF_002863485.1_ASM286348v1_01731	GCF_002863505.1_ASM286350v1_01343	GCF_003795065.1_ASM379506v1_01203	GCF_003971565.1_ASM397156v1_00430	GCF_004103355.1_ASM410335v1_02358	GCF_004361075.1_ASM436107v1_01316	GCF_004361095.1_ASM436109v1_01376	GCF_004361115.1_ASM436111v1_01159	GCF_004361125.1_ASM436112v1_01339	GCF_004361175.1_ASM436117v1_01343	GCF_004361185.1_ASM436118v1_01378	GCF_004361195.1_ASM436119v1_01568	GCF_004361205.1_ASM436120v1_01162	GCF_004361215.1_ASM436121v1_01289	GCF_004361245.1_ASM436124v1_01085	GCF_004361265.1_ASM436126v1_01314	GCF_004361295.1_ASM436129v1_01335	GCF_004361315.1_ASM436131v1_01237	GCF_004361345.1_ASM436134v1_01750	GCF_004361355.1_ASM436135v1_01692
dnaA		Chromosomal replication initiator protein DnaA	82		82	1	1	5112				173	1367	1322	GCF_001541385.1_ASM154138v1_00624	GCF_001541405.1_ASM154140v1_00773	GCF_001541505.1_ASM154150v1_01902	GCF_001541515.1_ASM154151v1_00424	GCF_001541535.1_ASM154153v1_01276	GCF_001541585.1_ASM154158v1_00241	GCF_001546015.1_ASM154601v1_01197	GCF_001546025.1_ASM154602v1_01091	GCF_001563615.1_ASM156361v1_01912	GCF_001700475.1_ASM170047v1_00719	GCF_002861765.1_ASM286176v1_01556	GCF_002861775.1_ASM286177v1_01097	GCF_002861805.1_ASM286180v1_01399	GCF_002861815.1_ASM286181v1_00485	GCF_002863245.1_ASM286324v1_00581	GCF_002863485.1_ASM286348v1_00524	GCF_002863505.1_ASM286350v1_00482	GCF_003795065.1_ASM379506v1_00872	GCF_003971565.1_ASM397156v1_00001	GCF_004103355.1_ASM410335v1_01323	GCF_004361075.1_ASM436107v1_00009	GCF_004361095.1_ASM436109v1_00009	GCF_004361115.1_ASM436111v1_00009	GCF_004361125.1_ASM436112v1_00009	GCF_004361175.1_ASM436117v1_00009	GCF_004361185.1_ASM436118v1_00006	GCF_004361195.1_ASM436119v1_00009	GCF_004361205.1_ASM436120v1_00009	GCF_004361215.1_ASM436121v1_00009	GCF_004361245.1_ASM436124v1_00006	GCF_004361265.1_ASM436126v1_00009	GCF_004361295.1_ASM436129v1_00006	GCF_004361315.1_ASM436131v1_00009	GCF_004361345.1_ASM436134v1_00006	GCF_004361355.1_ASM436135v1_00006
mnmE		tRNA modification GTPase MnmE	82		82	1	1	5107				632	1385	1371	GCF_001541385.1_ASM154138v1_00628	GCF_001541405.1_ASM154140v1_00073	GCF_001541505.1_ASM154150v1_00425	GCF_001541515.1_ASM154151v1_01957	GCF_001541535.1_ASM154153v1_01280	GCF_001541585.1_ASM154158v1_00372	GCF_001546015.1_ASM154601v1_00773	GCF_001546025.1_ASM154602v1_01095	GCF_001563615.1_ASM156361v1_02036	GCF_001700475.1_ASM170047v1_00715	GCF_002861765.1_ASM286176v1_01551	GCF_002861775.1_ASM286177v1_01101	GCF_002861805.1_ASM286180v1_01395	GCF_002861815.1_ASM286181v1_00489	GCF_002863245.1_ASM286324v1_00585	GCF_002863485.1_ASM286348v1_01113	GCF_002863505.1_ASM286350v1_02193	GCF_003795065.1_ASM379506v1_00877	GCF_003971565.1_ASM397156v1_02498	GCF_004103355.1_ASM410335v1_01858	GCF_004361075.1_ASM436107v1_00005	GCF_004361095.1_ASM436109v1_00005	GCF_004361115.1_ASM436111v1_00005	GCF_004361125.1_ASM436112v1_00005	GCF_004361175.1_ASM436117v1_00005	GCF_004361185.1_ASM436118v1_00002	GCF_004361195.1_ASM436119v1_00005	GCF_004361205.1_ASM436120v1_00005	GCF_004361215.1_ASM436121v1_00005	GCF_004361245.1_ASM436124v1_00002	GCF_004361265.1_ASM436126v1_00005	GCF_004361295.1_ASM436129v1_00002	GCF_004361315.1_ASM436131v1_00005	GCF_004361345.1_ASM436134v1_00002	GCF_004361355.1_ASM436135v1_00002
rsmG		Ribosomal RNA small subunit methyltransferase G	82		82	1	1	5166				602	722	717	GCF_001541385.1_ASM154138v1_00694	GCF_001541405.1_ASM154140v1_01542	GCF_001541505.1_ASM154150v1_01950	GCF_001541515.1_ASM154151v1_01981	GCF_001541535.1_ASM154153v1_01311	GCF_001541585.1_ASM154158v1_01515	GCF_001546015.1_ASM154601v1_00377	GCF_001546025.1_ASM154602v1_01700	GCF_001563615.1_ASM156361v1_00190	GCF_001700475.1_ASM170047v1_01654	GCF_002861765.1_ASM286176v1_00425	GCF_002861775.1_ASM286177v1_00946	GCF_002861805.1_ASM286180v1_01964	GCF_002861815.1_ASM286181v1_01799	GCF_002863245.1_ASM286324v1_01738	GCF_002863485.1_ASM286348v1_00876	GCF_002863505.1_ASM286350v1_00009	GCF_003795065.1_ASM379506v1_00521	GCF_003971565.1_ASM397156v1_02303	GCF_004103355.1_ASM410335v1_00119	GCF_004361075.1_ASM436107v1_00700	GCF_004361095.1_ASM436109v1_00830	GCF_004361115.1_ASM436111v1_00703	GCF_004361125.1_ASM436112v1_00786	GCF_004361175.1_ASM436117v1_00732	GCF_004361185.1_ASM436118v1_00689	GCF_004361195.1_ASM436119v1_00746	GCF_004361205.1_ASM436120v1_00694	GCF_004361215.1_ASM436121v1_00816	GCF_004361245.1_ASM436124v1_00502	GCF_004361265.1_ASM436126v1_00773	GCF_004361295.1_ASM436129v1_00753	GCF_004361315.1_ASM436131v1_00753	GCF_004361345.1_ASM436134v1_00817	GCF_004361355.1_ASM436135v1_00911
walK		Sensor protein kinase WalK	82		82	1	1	8575				1091	3194	1655	GCF_001541385.1_ASM154138v1_00809 GCF_001541385.1_ASM154138v1_00810	GCF_001541405.1_ASM154140v1_01978 GCF_001541405.1_ASM154140v1_01977	GCF_001541505.1_ASM154150v1_00064 GCF_001541505.1_ASM154150v1_00063	GCF_001541515.1_ASM154151v1_00547 GCF_001541515.1_ASM154151v1_00548	GCF_001541535.1_ASM154153v1_01062 GCF_001541535.1_ASM154153v1_01061	GCF_001541585.1_ASM154158v1_00107 GCF_001541585.1_ASM154158v1_00108	GCF_001546015.1_ASM154601v1_01499 GCF_001546015.1_ASM154601v1_01500	GCF_001546025.1_ASM154602v1_02086 GCF_001546025.1_ASM154602v1_02085	GCF_001563615.1_ASM156361v1_02155	GCF_001700475.1_ASM170047v1_01938	GCF_002861765.1_ASM286176v1_01722 GCF_002861765.1_ASM286176v1_01721	GCF_002861775.1_ASM286177v1_02107 GCF_002861775.1_ASM286177v1_02108	GCF_002861805.1_ASM286180v1_01859	GCF_002861815.1_ASM286181v1_01231	GCF_002863245.1_ASM286324v1_00551 GCF_002863245.1_ASM286324v1_00550	GCF_002863485.1_ASM286348v1_01697 GCF_002863485.1_ASM286348v1_01696	GCF_002863505.1_ASM286350v1_01651 GCF_002863505.1_ASM286350v1_01650	GCF_003795065.1_ASM379506v1_00758 GCF_003795065.1_ASM379506v1_00757	GCF_003971565.1_ASM397156v1_00088 GCF_003971565.1_ASM397156v1_00089	GCF_004103355.1_ASM410335v1_02180	GCF_004361075.1_ASM436107v1_02140 GCF_004361075.1_ASM436107v1_02141	GCF_004361095.1_ASM436109v1_02241 GCF_004361095.1_ASM436109v1_02242	GCF_004361115.1_ASM436111v1_01986 GCF_004361115.1_ASM436111v1_01987	GCF_004361125.1_ASM436112v1_02059	GCF_004361175.1_ASM436117v1_02116 GCF_004361175.1_ASM436117v1_02117	GCF_004361185.1_ASM436118v1_02094 GCF_004361185.1_ASM436118v1_02095	GCF_004361195.1_ASM436119v1_00031 GCF_004361195.1_ASM436119v1_00032	GCF_004361205.1_ASM436120v1_02028 GCF_004361205.1_ASM436120v1_02029	GCF_004361215.1_ASM436121v1_02250	GCF_004361245.1_ASM436124v1_02144 GCF_004361245.1_ASM436124v1_02145	GCF_004361265.1_ASM436126v1_02221 GCF_004361265.1_ASM436126v1_02222	GCF_004361295.1_ASM436129v1_02151 GCF_004361295.1_ASM436129v1_02152	GCF_004361315.1_ASM436131v1_02074 GCF_004361315.1_ASM436131v1_02075	GCF_004361345.1_ASM436134v1_02476 GCF_004361345.1_ASM436134v1_02477	GCF_004361355.1_ASM436135v1_00070 GCF_004361355.1_ASM436135v1_00071
mltF_1		Membrane-bound lytic murein transglycosylase F	82		82	1	1	8626				1487	1613	1578	GCF_001541385.1_ASM154138v1_00835	GCF_001541405.1_ASM154140v1_00736	GCF_001541505.1_ASM154150v1_01364	GCF_001541515.1_ASM154151v1_00528	GCF_001541535.1_ASM154153v1_00212	GCF_001541585.1_ASM154158v1_00780	GCF_001546015.1_ASM154601v1_00276	GCF_001546025.1_ASM154602v1_01116	GCF_001563615.1_ASM156361v1_00239	GCF_001700475.1_ASM170047v1_01764	GCF_002861765.1_ASM286176v1_01989	GCF_002861775.1_ASM286177v1_02239	GCF_002861805.1_ASM286180v1_01885	GCF_002861815.1_ASM286181v1_02143	GCF_002863245.1_ASM286324v1_00526	GCF_002863485.1_ASM286348v1_01428	GCF_002863505.1_ASM286350v1_02025	GCF_003795065.1_ASM379506v1_00729	GCF_003971565.1_ASM397156v1_00118	GCF_004103355.1_ASM410335v1_00431	GCF_004361075.1_ASM436107v1_00024	GCF_004361095.1_ASM436109v1_00024	GCF_004361115.1_ASM436111v1_00019	GCF_004361125.1_ASM436112v1_00494	GCF_004361175.1_ASM436117v1_00024	GCF_004361185.1_ASM436118v1_02183	GCF_004361195.1_ASM436119v1_00613	GCF_004361205.1_ASM436120v1_02316	GCF_004361215.1_ASM436121v1_00391	GCF_004361245.1_ASM436124v1_00291	GCF_004361265.1_ASM436126v1_00544	GCF_004361295.1_ASM436129v1_00520	GCF_004361315.1_ASM436131v1_00286	GCF_004361345.1_ASM436134v1_00021	GCF_004361355.1_ASM436135v1_00371
pepT_1		Peptidase T	82		82	1	1	9930				1088	1283	1278	GCF_001541385.1_ASM154138v1_00950	GCF_001541405.1_ASM154140v1_01433	GCF_001541505.1_ASM154150v1_02265	GCF_001541515.1_ASM154151v1_00057	GCF_001541535.1_ASM154153v1_02099	GCF_001541585.1_ASM154158v1_00855	GCF_001546015.1_ASM154601v1_01701	GCF_001546025.1_ASM154602v1_01132	GCF_001563615.1_ASM156361v1_01808	GCF_001700475.1_ASM170047v1_01232	GCF_002861765.1_ASM286176v1_01358	GCF_002861775.1_ASM286177v1_01112	GCF_002861805.1_ASM286180v1_00383	GCF_002861815.1_ASM286181v1_02117	GCF_002863245.1_ASM286324v1_00855	GCF_002863485.1_ASM286348v1_00311	GCF_002863505.1_ASM286350v1_02053	GCF_003795065.1_ASM379506v1_01955	GCF_003971565.1_ASM397156v1_01173	GCF_004103355.1_ASM410335v1_00227	GCF_004361075.1_ASM436107v1_02351	GCF_004361095.1_ASM436109v1_02472	GCF_004361115.1_ASM436111v1_02232	GCF_004361125.1_ASM436112v1_02208	GCF_004361175.1_ASM436117v1_02348	GCF_004361185.1_ASM436118v1_02349	GCF_004361195.1_ASM436119v1_02588	GCF_004361205.1_ASM436120v1_02271	GCF_004361215.1_ASM436121v1_02472	GCF_004361245.1_ASM436124v1_02177	GCF_004361265.1_ASM436126v1_02173	GCF_004361295.1_ASM436129v1_02170	GCF_004361315.1_ASM436131v1_02296	GCF_004361345.1_ASM436134v1_00098	GCF_004361355.1_ASM436135v1_00219
cca		CCA-adding enzyme	82		82	1	1	10274				599	1199	1192	GCF_001541385.1_ASM154138v1_01031	GCF_001541405.1_ASM154140v1_01423	GCF_001541505.1_ASM154150v1_01502	GCF_001541515.1_ASM154151v1_00238	GCF_001541535.1_ASM154153v1_01437	GCF_001541585.1_ASM154158v1_00550	GCF_001546015.1_ASM154601v1_00947	GCF_001546025.1_ASM154602v1_00245	GCF_001563615.1_ASM156361v1_01702	GCF_001700475.1_ASM170047v1_02121	GCF_002861765.1_ASM286176v1_01070	GCF_002861775.1_ASM286177v1_01315	GCF_002861805.1_ASM286180v1_00638	GCF_002861815.1_ASM286181v1_01113	GCF_002863245.1_ASM286324v1_01453	GCF_002863485.1_ASM286348v1_00683	GCF_002863505.1_ASM286350v1_01290	GCF_003795065.1_ASM379506v1_01998	GCF_003971565.1_ASM397156v1_01128	GCF_004103355.1_ASM410335v1_02318	GCF_004361075.1_ASM436107v1_02292	GCF_004361095.1_ASM436109v1_02428	GCF_004361115.1_ASM436111v1_02187	GCF_004361125.1_ASM436112v1_02157	GCF_004361175.1_ASM436117v1_02301	GCF_004361185.1_ASM436118v1_02303	GCF_004361195.1_ASM436119v1_02546	GCF_004361205.1_ASM436120v1_02225	GCF_004361215.1_ASM436121v1_02428	GCF_004361245.1_ASM436124v1_02111	GCF_004361265.1_ASM436126v1_02129	GCF_004361295.1_ASM436129v1_02104	GCF_004361315.1_ASM436131v1_02250	GCF_004361345.1_ASM436134v1_00052	GCF_004361355.1_ASM436135v1_00173
ytrE		ABC transporter ATP-binding protein YtrE	82		82	1	1	4872				425	674	668	GCF_001541385.1_ASM154138v1_01318	GCF_001541405.1_ASM154140v1_00341	GCF_001541505.1_ASM154150v1_00815	GCF_001541515.1_ASM154151v1_01951	GCF_001541535.1_ASM154153v1_00647	GCF_001541585.1_ASM154158v1_00739	GCF_001546015.1_ASM154601v1_00426	GCF_001546025.1_ASM154602v1_00349	GCF_001563615.1_ASM156361v1_00978	GCF_001700475.1_ASM170047v1_01642	GCF_002861765.1_ASM286176v1_01978	GCF_002861775.1_ASM286177v1_02140	GCF_002861805.1_ASM286180v1_01541	GCF_002861815.1_ASM286181v1_01787	GCF_002863245.1_ASM286324v1_01726	GCF_002863485.1_ASM286348v1_00885	GCF_002863505.1_ASM286350v1_02347	GCF_003795065.1_ASM379506v1_00531	GCF_003971565.1_ASM397156v1_02316	GCF_004103355.1_ASM410335v1_00753	GCF_004361075.1_ASM436107v1_00710	GCF_004361095.1_ASM436109v1_00840	GCF_004361115.1_ASM436111v1_00713	GCF_004361125.1_ASM436112v1_00795	GCF_004361175.1_ASM436117v1_00742	GCF_004361185.1_ASM436118v1_00700	GCF_004361195.1_ASM436119v1_00763	GCF_004361205.1_ASM436120v1_00705	GCF_004361215.1_ASM436121v1_00826	GCF_004361245.1_ASM436124v1_00527	GCF_004361265.1_ASM436126v1_00782	GCF_004361295.1_ASM436129v1_00762	GCF_004361315.1_ASM436131v1_00764	GCF_004361345.1_ASM436134v1_00828	GCF_004361355.1_ASM436135v1_00922
iscS_1		Cysteine desulfurase IscS	82		82	1	1	6089				728	1166	1161	GCF_001541385.1_ASM154138v1_01396	GCF_001541405.1_ASM154140v1_01598	GCF_001541505.1_ASM154150v1_01185	GCF_001541515.1_ASM154151v1_01430	GCF_001541535.1_ASM154153v1_01122	GCF_001541585.1_ASM154158v1_01323	GCF_001546015.1_ASM154601v1_01118	GCF_001546025.1_ASM154602v1_01015	GCF_001563615.1_ASM156361v1_00672	GCF_001700475.1_ASM170047v1_00481	GCF_002861765.1_ASM286176v1_00321	GCF_002861775.1_ASM286177v1_01715	GCF_002861805.1_ASM286180v1_02047	GCF_002861815.1_ASM286181v1_00572	GCF_002863245.1_ASM286324v1_00948	GCF_002863485.1_ASM286348v1_01461	GCF_002863505.1_ASM286350v1_01127	GCF_003795065.1_ASM379506v1_02283	GCF_003971565.1_ASM397156v1_01594	GCF_004103355.1_ASM410335v1_01178	GCF_004361075.1_ASM436107v1_01925	GCF_004361095.1_ASM436109v1_02065	GCF_004361115.1_ASM436111v1_01872	GCF_004361125.1_ASM436112v1_01912	GCF_004361175.1_ASM436117v1_01949	GCF_004361185.1_ASM436118v1_01971	GCF_004361195.1_ASM436119v1_02209	GCF_004361205.1_ASM436120v1_01909	GCF_004361215.1_ASM436121v1_02061	GCF_004361245.1_ASM436124v1_01757	GCF_004361265.1_ASM436126v1_01882	GCF_004361295.1_ASM436129v1_01813	GCF_004361315.1_ASM436131v1_01904	GCF_004361345.1_ASM436134v1_02372	GCF_004361355.1_ASM436135v1_02183
acyP		Acylphosphatase	82		82	1	1	7625				272	272	272	GCF_001541385.1_ASM154138v1_01424	GCF_001541405.1_ASM154140v1_01511	GCF_001541505.1_ASM154150v1_00505	GCF_001541515.1_ASM154151v1_01581	GCF_001541535.1_ASM154153v1_02053	GCF_001541585.1_ASM154158v1_00062	GCF_001546015.1_ASM154601v1_01669	GCF_001546025.1_ASM154602v1_00551	GCF_001563615.1_ASM156361v1_00282	GCF_001700475.1_ASM170047v1_01597	GCF_002861765.1_ASM286176v1_01129	GCF_002861775.1_ASM286177v1_00908	GCF_002861805.1_ASM286180v1_00888	GCF_002861815.1_ASM286181v1_00973	GCF_002863245.1_ASM286324v1_01144	GCF_002863485.1_ASM286348v1_00735	GCF_002863505.1_ASM286350v1_01662	GCF_003795065.1_ASM379506v1_01474	GCF_003971565.1_ASM397156v1_00691	GCF_004103355.1_ASM410335v1_01998	GCF_004361075.1_ASM436107v1_00353	GCF_004361095.1_ASM436109v1_00486	GCF_004361115.1_ASM436111v1_00359	GCF_004361125.1_ASM436112v1_00424	GCF_004361175.1_ASM436117v1_00397	GCF_004361185.1_ASM436118v1_00351	GCF_004361195.1_ASM436119v1_00405	GCF_004361205.1_ASM436120v1_00362	GCF_004361215.1_ASM436121v1_00480	GCF_004361245.1_ASM436124v1_00138	GCF_004361265.1_ASM436126v1_00413	GCF_004361295.1_ASM436129v1_00387	GCF_004361315.1_ASM436131v1_00380	GCF_004361345.1_ASM436134v1_00476	GCF_004361355.1_ASM436135v1_00630
tmcAL		tRNA(Met) cytidine acetate ligase	82		82	1	1	7603				506	1151	1143	GCF_001541385.1_ASM154138v1_01433	GCF_001541405.1_ASM154140v1_01502	GCF_001541505.1_ASM154150v1_00496	GCF_001541515.1_ASM154151v1_01028	GCF_001541535.1_ASM154153v1_02063	GCF_001541585.1_ASM154158v1_00053	GCF_001546015.1_ASM154601v1_01660	GCF_001546025.1_ASM154602v1_01409	GCF_001563615.1_ASM156361v1_02116	GCF_001700475.1_ASM170047v1_01588	GCF_002861765.1_ASM286176v1_01120	GCF_002861775.1_ASM286177v1_00899	GCF_002861805.1_ASM286180v1_00898	GCF_002861815.1_ASM286181v1_00982	GCF_002863245.1_ASM286324v1_01861	GCF_002863485.1_ASM286348v1_00744	GCF_002863505.1_ASM286350v1_02395	GCF_003795065.1_ASM379506v1_01464	GCF_003971565.1_ASM397156v1_00682	GCF_004103355.1_ASM410335v1_00271	GCF_004361075.1_ASM436107v1_00362	GCF_004361095.1_ASM436109v1_00495	GCF_004361115.1_ASM436111v1_00382	GCF_004361125.1_ASM436112v1_00433	GCF_004361175.1_ASM436117v1_00406	GCF_004361185.1_ASM436118v1_00360	GCF_004361195.1_ASM436119v1_00414	GCF_004361205.1_ASM436120v1_00371	GCF_004361215.1_ASM436121v1_00489	GCF_004361245.1_ASM436124v1_00147	GCF_004361265.1_ASM436126v1_00422	GCF_004361295.1_ASM436129v1_00396	GCF_004361315.1_ASM436131v1_00371	GCF_004361345.1_ASM436134v1_00485	GCF_004361355.1_ASM436135v1_00639
fabR		HTH-type transcriptional repressor FabR	82		82	1	1	1774				227	590	509	GCF_001541385.1_ASM154138v1_01461	GCF_001541405.1_ASM154140v1_02401	GCF_001541505.1_ASM154150v1_01727	GCF_001541515.1_ASM154151v1_01672	GCF_001541535.1_ASM154153v1_00716	GCF_001541585.1_ASM154158v1_00392	GCF_001546015.1_ASM154601v1_01939	GCF_001546025.1_ASM154602v1_00208	GCF_001563615.1_ASM156361v1_02004	GCF_001700475.1_ASM170047v1_01701	GCF_002861765.1_ASM286176v1_00560	GCF_002861775.1_ASM286177v1_02039	GCF_002861805.1_ASM286180v1_00738	GCF_002861815.1_ASM286181v1_01727	GCF_002863245.1_ASM286324v1_01491	GCF_002863485.1_ASM286348v1_02049	GCF_002863505.1_ASM286350v1_00129	GCF_003795065.1_ASM379506v1_00201	GCF_003971565.1_ASM397156v1_02000	GCF_004103355.1_ASM410335v1_00453	GCF_004361075.1_ASM436107v1_01564	GCF_004361095.1_ASM436109v1_01667	GCF_004361115.1_ASM436111v1_01487	GCF_004361125.1_ASM436112v1_01591	GCF_004361175.1_ASM436117v1_01574	GCF_004361185.1_ASM436118v1_01610	GCF_004361195.1_ASM436119v1_01877	GCF_004361205.1_ASM436120v1_01458	GCF_004361215.1_ASM436121v1_01548	GCF_004361245.1_ASM436124v1_01424	GCF_004361265.1_ASM436126v1_01572	GCF_004361295.1_ASM436129v1_01530	GCF_004361315.1_ASM436131v1_01547	GCF_004361345.1_ASM436134v1_02026	GCF_004361355.1_ASM436135v1_01909
lsrG_2		(4S)-4-hydroxy-5-phosphonooxypentane-2,3-dione isomerase	82		82	1	1	1682				659	659	659	GCF_001541385.1_ASM154138v1_01520	GCF_001541405.1_ASM154140v1_02217	GCF_001541505.1_ASM154150v1_01778	GCF_001541515.1_ASM154151v1_01621	GCF_001541535.1_ASM154153v1_00509	GCF_001541585.1_ASM154158v1_02058	GCF_001546015.1_ASM154601v1_01407	GCF_001546025.1_ASM154602v1_01819	GCF_001563615.1_ASM156361v1_01850	GCF_001700475.1_ASM170047v1_02068	GCF_002861765.1_ASM286176v1_00611	GCF_002861775.1_ASM286177v1_02091	GCF_002861805.1_ASM286180v1_00692	GCF_002861815.1_ASM286181v1_02149	GCF_002863245.1_ASM286324v1_01494	GCF_002863485.1_ASM286348v1_01094	GCF_002863505.1_ASM286350v1_02251	GCF_003795065.1_ASM379506v1_00257	GCF_003971565.1_ASM397156v1_02051	GCF_004103355.1_ASM410335v1_00764	GCF_004361075.1_ASM436107v1_01512	GCF_004361095.1_ASM436109v1_01615	GCF_004361115.1_ASM436111v1_01435	GCF_004361125.1_ASM436112v1_01539	GCF_004361175.1_ASM436117v1_01522	GCF_004361185.1_ASM436118v1_01558	GCF_004361195.1_ASM436119v1_01827	GCF_004361205.1_ASM436120v1_01406	GCF_004361215.1_ASM436121v1_01498	GCF_004361245.1_ASM436124v1_01374	GCF_004361265.1_ASM436126v1_01520	GCF_004361295.1_ASM436129v1_01478	GCF_004361315.1_ASM436131v1_01497	GCF_004361345.1_ASM436134v1_01971	GCF_004361355.1_ASM436135v1_01858
thyA		Thymidylate synthase	82		82	1	1	3143				956	956	956	GCF_001541385.1_ASM154138v1_01750	GCF_001541405.1_ASM154140v1_00572	GCF_001541505.1_ASM154150v1_02000	GCF_001541515.1_ASM154151v1_00314	GCF_001541535.1_ASM154153v1_02116	GCF_001541585.1_ASM154158v1_00280	GCF_001546015.1_ASM154601v1_00503	GCF_001546025.1_ASM154602v1_00041	GCF_001563615.1_ASM156361v1_01169	GCF_001700475.1_ASM170047v1_01917	GCF_002861765.1_ASM286176v1_01020	GCF_002861775.1_ASM286177v1_01308	GCF_002861805.1_ASM286180v1_00292	GCF_002861815.1_ASM286181v1_00799	GCF_002863245.1_ASM286324v1_00482	GCF_002863485.1_ASM286348v1_00251	GCF_002863505.1_ASM286350v1_01875	GCF_003795065.1_ASM379506v1_02099	GCF_003971565.1_ASM397156v1_00979	GCF_004103355.1_ASM410335v1_01584	GCF_004361075.1_ASM436107v1_02115	GCF_004361095.1_ASM436109v1_02258	GCF_004361115.1_ASM436111v1_02019	GCF_004361125.1_ASM436112v1_02080	GCF_004361175.1_ASM436117v1_02133	GCF_004361185.1_ASM436118v1_02123	GCF_004361195.1_ASM436119v1_02456	GCF_004361205.1_ASM436120v1_02055	GCF_004361215.1_ASM436121v1_02280	GCF_004361245.1_ASM436124v1_01971	GCF_004361265.1_ASM436126v1_02054	GCF_004361295.1_ASM436129v1_02024	GCF_004361315.1_ASM436131v1_02101	GCF_004361345.1_ASM436134v1_02547	GCF_004361355.1_ASM436135v1_00080
group_3674		Membrane lipoprotein TpN32	82		82	1	1	3138				458	971	853	GCF_001541385.1_ASM154138v1_01754	GCF_001541405.1_ASM154140v1_00568	GCF_001541505.1_ASM154150v1_02004	GCF_001541515.1_ASM154151v1_00310	GCF_001541535.1_ASM154153v1_02112	GCF_001541585.1_ASM154158v1_00276	GCF_001546015.1_ASM154601v1_00499	GCF_001546025.1_ASM154602v1_00046	GCF_001563615.1_ASM156361v1_01165	GCF_001700475.1_ASM170047v1_01914	GCF_002861765.1_ASM286176v1_01016	GCF_002861775.1_ASM286177v1_01304	GCF_002861805.1_ASM286180v1_00288	GCF_002861815.1_ASM286181v1_00802	GCF_002863245.1_ASM286324v1_00479	GCF_002863485.1_ASM286348v1_00255	GCF_002863505.1_ASM286350v1_01871	GCF_003795065.1_ASM379506v1_02095	GCF_003971565.1_ASM397156v1_00983	GCF_004103355.1_ASM410335v1_01580	GCF_004361075.1_ASM436107v1_02119	GCF_004361095.1_ASM436109v1_02262	GCF_004361115.1_ASM436111v1_02023	GCF_004361125.1_ASM436112v1_02084	GCF_004361175.1_ASM436117v1_02137	GCF_004361185.1_ASM436118v1_02127	GCF_004361195.1_ASM436119v1_02460	GCF_004361205.1_ASM436120v1_02059	GCF_004361215.1_ASM436121v1_02284	GCF_004361245.1_ASM436124v1_01975	GCF_004361265.1_ASM436126v1_02058	GCF_004361295.1_ASM436129v1_02031	GCF_004361315.1_ASM436131v1_02105	GCF_004361345.1_ASM436134v1_02550	GCF_004361355.1_ASM436135v1_00084
group_3704		Putative gluconeogenesis factor	82		82	1	1	7034				593	1043	1034	GCF_001541385.1_ASM154138v1_01903	GCF_001541405.1_ASM154140v1_00107	GCF_001541505.1_ASM154150v1_01560	GCF_001541515.1_ASM154151v1_01342	GCF_001541535.1_ASM154153v1_00314	GCF_001541585.1_ASM154158v1_01443	GCF_001546015.1_ASM154601v1_01805	GCF_001546025.1_ASM154602v1_00635	GCF_001563615.1_ASM156361v1_00966	GCF_001700475.1_ASM170047v1_00881	GCF_002861765.1_ASM286176v1_01576	GCF_002861775.1_ASM286177v1_00373	GCF_002861805.1_ASM286180v1_00078	GCF_002861815.1_ASM286181v1_00344	GCF_002863245.1_ASM286324v1_00662	GCF_002863485.1_ASM286348v1_00031	GCF_002863505.1_ASM286350v1_00877	GCF_003795065.1_ASM379506v1_00043	GCF_003971565.1_ASM397156v1_01858	GCF_004103355.1_ASM410335v1_00064	GCF_004361075.1_ASM436107v1_01731	GCF_004361095.1_ASM436109v1_01856	GCF_004361115.1_ASM436111v1_01712	GCF_004361125.1_ASM436112v1_01784	GCF_004361175.1_ASM436117v1_01756	GCF_004361185.1_ASM436118v1_01790	GCF_004361195.1_ASM436119v1_02045	GCF_004361205.1_ASM436120v1_01721	GCF_004361215.1_ASM436121v1_01886	GCF_004361245.1_ASM436124v1_01630	GCF_004361265.1_ASM436126v1_01761	GCF_004361295.1_ASM436129v1_01707	GCF_004361315.1_ASM436131v1_01804	GCF_004361345.1_ASM436134v1_02236	GCF_004361355.1_ASM436135v1_02058
yicL_2		putative inner membrane transporter YicL	82		82	1	1	7780				920	938	920	GCF_001541385.1_ASM154138v1_02065	GCF_001541405.1_ASM154140v1_02354	GCF_001541505.1_ASM154150v1_02224	GCF_001541515.1_ASM154151v1_00659	GCF_001541535.1_ASM154153v1_00965	GCF_001541585.1_ASM154158v1_00623	GCF_001546015.1_ASM154601v1_00152	GCF_001546025.1_ASM154602v1_02173	GCF_001563615.1_ASM156361v1_01746	GCF_001700475.1_ASM170047v1_00835	GCF_002861765.1_ASM286176v1_00643	GCF_002861775.1_ASM286177v1_00573	GCF_002861805.1_ASM286180v1_01332	GCF_002861815.1_ASM286181v1_01506	GCF_002863245.1_ASM286324v1_01225	GCF_002863485.1_ASM286348v1_01347	GCF_002863505.1_ASM286350v1_02106	GCF_003795065.1_ASM379506v1_00604	GCF_003971565.1_ASM397156v1_02372	GCF_004103355.1_ASM410335v1_00580	GCF_004361075.1_ASM436107v1_00763	GCF_004361095.1_ASM436109v1_00893	GCF_004361115.1_ASM436111v1_00767	GCF_004361125.1_ASM436112v1_00844	GCF_004361175.1_ASM436117v1_00795	GCF_004361185.1_ASM436118v1_00754	GCF_004361195.1_ASM436119v1_00816	GCF_004361205.1_ASM436120v1_00758	GCF_004361215.1_ASM436121v1_00878	GCF_004361245.1_ASM436124v1_00582	GCF_004361265.1_ASM436126v1_00833	GCF_004361295.1_ASM436129v1_00811	GCF_004361315.1_ASM436131v1_00828	GCF_004361345.1_ASM436134v1_00890	GCF_004361355.1_ASM436135v1_00995
purA		Adenylosuccinate synthetase	82		82	1	1	7987				704	1289	1274	GCF_001541385.1_ASM154138v1_02078	GCF_001541405.1_ASM154140v1_00236	GCF_001541505.1_ASM154150v1_01823	GCF_001541515.1_ASM154151v1_01783	GCF_001541535.1_ASM154153v1_00943	GCF_001541585.1_ASM154158v1_00980	GCF_001546015.1_ASM154601v1_01421	GCF_001546025.1_ASM154602v1_00255	GCF_001563615.1_ASM156361v1_02302	GCF_001700475.1_ASM170047v1_02084	GCF_002861765.1_ASM286176v1_00956	GCF_002861775.1_ASM286177v1_02150	GCF_002861805.1_ASM286180v1_01343	GCF_002861815.1_ASM286181v1_01564	GCF_002863245.1_ASM286324v1_01574	GCF_002863485.1_ASM286348v1_02034	GCF_002863505.1_ASM286350v1_00232	GCF_003795065.1_ASM379506v1_00619	GCF_003971565.1_ASM397156v1_02385	GCF_004103355.1_ASM410335v1_00836	GCF_004361075.1_ASM436107v1_00775	GCF_004361095.1_ASM436109v1_00917	GCF_004361115.1_ASM436111v1_00781	GCF_004361125.1_ASM436112v1_00856	GCF_004361175.1_ASM436117v1_00814	GCF_004361185.1_ASM436118v1_00769	GCF_004361195.1_ASM436119v1_00829	GCF_004361205.1_ASM436120v1_00770	GCF_004361215.1_ASM436121v1_00891	GCF_004361245.1_ASM436124v1_00594	GCF_004361265.1_ASM436126v1_00847	GCF_004361295.1_ASM436129v1_00824	GCF_004361315.1_ASM436131v1_00840	GCF_004361345.1_ASM436134v1_00902	GCF_004361355.1_ASM436135v1_01007
yifK_1		putative transport protein YifK	82		82	1	1	7969				1196	1373	1370	GCF_001541385.1_ASM154138v1_02087	GCF_001541405.1_ASM154140v1_00984	GCF_001541505.1_ASM154150v1_01834	GCF_001541515.1_ASM154151v1_01771	GCF_001541535.1_ASM154153v1_00164	GCF_001541585.1_ASM154158v1_01030	GCF_001546015.1_ASM154601v1_01432	GCF_001546025.1_ASM154602v1_01420	GCF_001563615.1_ASM156361v1_00710	GCF_001700475.1_ASM170047v1_00699	GCF_002861765.1_ASM286176v1_00945	GCF_002861775.1_ASM286177v1_01414	GCF_002861805.1_ASM286180v1_01970	GCF_002861815.1_ASM286181v1_01020	GCF_002863245.1_ASM286324v1_01586	GCF_002863485.1_ASM286348v1_00148	GCF_002863505.1_ASM286350v1_01266	GCF_003795065.1_ASM379506v1_00630	GCF_003971565.1_ASM397156v1_02396	GCF_004103355.1_ASM410335v1_01717	GCF_004361075.1_ASM436107v1_00786	GCF_004361095.1_ASM436109v1_00928	GCF_004361115.1_ASM436111v1_00792	GCF_004361125.1_ASM436112v1_00878	GCF_004361175.1_ASM436117v1_00825	GCF_004361185.1_ASM436118v1_00780	GCF_004361195.1_ASM436119v1_00840	GCF_004361205.1_ASM436120v1_00787	GCF_004361215.1_ASM436121v1_00902	GCF_004361245.1_ASM436124v1_00605	GCF_004361265.1_ASM436126v1_00858	GCF_004361295.1_ASM436129v1_00846	GCF_004361315.1_ASM436131v1_00851	GCF_004361345.1_ASM436134v1_00913	GCF_004361355.1_ASM436135v1_01018
btuD_6		Vitamin B12 import ATP-binding protein BtuD	82		82	1	1	7894				2018	2339	2327	GCF_001541385.1_ASM154138v1_02121	GCF_001541405.1_ASM154140v1_00952	GCF_001541505.1_ASM154150v1_01867	GCF_001541515.1_ASM154151v1_01739	GCF_001541535.1_ASM154153v1_00020	GCF_001541585.1_ASM154158v1_01551	GCF_001546015.1_ASM154601v1_00212	GCF_001546025.1_ASM154602v1_01453	GCF_001563615.1_ASM156361v1_00743	GCF_001700475.1_ASM170047v1_00667	GCF_002861765.1_ASM286176v1_00913	GCF_002861775.1_ASM286177v1_01447	GCF_002861805.1_ASM286180v1_01207	GCF_002861815.1_ASM286181v1_01053	GCF_002863245.1_ASM286324v1_01619	GCF_002863485.1_ASM286348v1_00115	GCF_002863505.1_ASM286350v1_00738	GCF_003795065.1_ASM379506v1_00666	GCF_003971565.1_ASM397156v1_02430	GCF_004103355.1_ASM410335v1_01750	GCF_004361075.1_ASM436107v1_00819	GCF_004361095.1_ASM436109v1_00961	GCF_004361115.1_ASM436111v1_00825	GCF_004361125.1_ASM436112v1_00911	GCF_004361175.1_ASM436117v1_00858	GCF_004361185.1_ASM436118v1_00813	GCF_004361195.1_ASM436119v1_00873	GCF_004361205.1_ASM436120v1_00820	GCF_004361215.1_ASM436121v1_00935	GCF_004361245.1_ASM436124v1_00638	GCF_004361265.1_ASM436126v1_00891	GCF_004361295.1_ASM436129v1_00879	GCF_004361315.1_ASM436131v1_00884	GCF_004361345.1_ASM436134v1_00945	GCF_004361355.1_ASM436135v1_01051
nagB		Glucosamine-6-phosphate deaminase	82		82	1	1	7880				428	719	715	GCF_001541385.1_ASM154138v1_02131	GCF_001541405.1_ASM154140v1_00942	GCF_001541505.1_ASM154150v1_01002	GCF_001541515.1_ASM154151v1_01730	GCF_001541535.1_ASM154153v1_00603	GCF_001541585.1_ASM154158v1_01560	GCF_001546015.1_ASM154601v1_00221	GCF_001546025.1_ASM154602v1_01462	GCF_001563615.1_ASM156361v1_00753	GCF_001700475.1_ASM170047v1_00658	GCF_002861765.1_ASM286176v1_00904	GCF_002861775.1_ASM286177v1_01456	GCF_002861805.1_ASM286180v1_01216	GCF_002861815.1_ASM286181v1_01062	GCF_002863245.1_ASM286324v1_01628	GCF_002863485.1_ASM286348v1_01533	GCF_002863505.1_ASM286350v1_01910	GCF_003795065.1_ASM379506v1_00675	GCF_003971565.1_ASM397156v1_02439	GCF_004103355.1_ASM410335v1_01760	GCF_004361075.1_ASM436107v1_00828	GCF_004361095.1_ASM436109v1_00970	GCF_004361115.1_ASM436111v1_00834	GCF_004361125.1_ASM436112v1_00920	GCF_004361175.1_ASM436117v1_00867	GCF_004361185.1_ASM436118v1_00822	GCF_004361195.1_ASM436119v1_00882	GCF_004361205.1_ASM436120v1_00829	GCF_004361215.1_ASM436121v1_00944	GCF_004361245.1_ASM436124v1_00647	GCF_004361265.1_ASM436126v1_00900	GCF_004361295.1_ASM436129v1_00888	GCF_004361315.1_ASM436131v1_00893	GCF_004361345.1_ASM436134v1_00953	GCF_004361355.1_ASM436135v1_01060
group_3741		Deoxyguanosine kinase	82		82	1	1	7872				680	686	685	GCF_001541385.1_ASM154138v1_02133	GCF_001541405.1_ASM154140v1_00940	GCF_001541505.1_ASM154150v1_01000	GCF_001541515.1_ASM154151v1_01728	GCF_001541535.1_ASM154153v1_00601	GCF_001541585.1_ASM154158v1_01562	GCF_001546015.1_ASM154601v1_00223	GCF_001546025.1_ASM154602v1_01464	GCF_001563615.1_ASM156361v1_00755	GCF_001700475.1_ASM170047v1_00656	GCF_002861765.1_ASM286176v1_00902	GCF_002861775.1_ASM286177v1_01458	GCF_002861805.1_ASM286180v1_01218	GCF_002861815.1_ASM286181v1_01064	GCF_002863245.1_ASM286324v1_01630	GCF_002863485.1_ASM286348v1_01531	GCF_002863505.1_ASM286350v1_01912	GCF_003795065.1_ASM379506v1_00677	GCF_003971565.1_ASM397156v1_02441	GCF_004103355.1_ASM410335v1_01762	GCF_004361075.1_ASM436107v1_00830	GCF_004361095.1_ASM436109v1_00972	GCF_004361115.1_ASM436111v1_00836	GCF_004361125.1_ASM436112v1_00922	GCF_004361175.1_ASM436117v1_00869	GCF_004361185.1_ASM436118v1_00824	GCF_004361195.1_ASM436119v1_00884	GCF_004361205.1_ASM436120v1_00831	GCF_004361215.1_ASM436121v1_00946	GCF_004361245.1_ASM436124v1_00649	GCF_004361265.1_ASM436126v1_00902	GCF_004361295.1_ASM436129v1_00890	GCF_004361315.1_ASM436131v1_00895	GCF_004361345.1_ASM436134v1_00955	GCF_004361355.1_ASM436135v1_01062
mutS2_1		Endonuclease MutS2	82		82	1	1	9115				1502	2381	2339	GCF_001541385.1_ASM154138v1_00544	GCF_001541405.1_ASM154140v1_00832	GCF_001541505.1_ASM154150v1_01270	GCF_001541515.1_ASM154151v1_00037	GCF_001541535.1_ASM154153v1_01922	GCF_001541585.1_ASM154158v1_00210	GCF_001546015.1_ASM154601v1_00897	GCF_001546025.1_ASM154602v1_00280	GCF_001563615.1_ASM156361v1_00309	GCF_001700475.1_ASM170047v1_00271	GCF_002861765.1_ASM286176v1_00462	GCF_002861775.1_ASM286177v1_00747	GCF_002861805.1_ASM286180v1_00784	GCF_002861815.1_ASM286181v1_01607	GCF_002863245.1_ASM286324v1_00228	GCF_002863485.1_ASM286348v1_00816	GCF_002863505.1_ASM286350v1_00696	GCF_003795065.1_ASM379506v1_01238	GCF_003971565.1_ASM397156v1_00464	GCF_004103355.1_ASM410335v1_01912	GCF_004361075.1_ASM436107v1_01372	GCF_004361095.1_ASM436109v1_01453	GCF_004361115.1_ASM436111v1_01245	GCF_004361125.1_ASM436112v1_01405	GCF_004361175.1_ASM436117v1_01384	GCF_004361185.1_ASM436118v1_01443	GCF_004361195.1_ASM436119v1_01626	GCF_004361205.1_ASM436120v1_01216	GCF_004361215.1_ASM436121v1_01363	GCF_004361245.1_ASM436124v1_01197	GCF_004361265.1_ASM436126v1_01377	GCF_004361295.1_ASM436129v1_01369	GCF_004361315.1_ASM436131v1_01286	GCF_004361345.1_ASM436134v1_01810	GCF_004361355.1_ASM436135v1_01725
plsY_1		Glycerol-3-phosphate acyltransferase	82		82	1	1	3795				449	614	612	GCF_001541385.1_ASM154138v1_00072	GCF_001541405.1_ASM154140v1_00281	GCF_001541505.1_ASM154150v1_02024	GCF_001541515.1_ASM154151v1_00954	GCF_001541535.1_ASM154153v1_00189	GCF_001541585.1_ASM154158v1_02448	GCF_001546015.1_ASM154601v1_00485	GCF_001546025.1_ASM154602v1_01879	GCF_001563615.1_ASM156361v1_00615	GCF_001700475.1_ASM170047v1_01422	GCF_002861765.1_ASM286176v1_00666	GCF_002861775.1_ASM286177v1_01284	GCF_002861805.1_ASM286180v1_01674	GCF_002861815.1_ASM286181v1_00021	GCF_002863245.1_ASM286324v1_00071	GCF_002863485.1_ASM286348v1_01926	GCF_002863505.1_ASM286350v1_00465	GCF_003795065.1_ASM379506v1_00974	GCF_003971565.1_ASM397156v1_00201	GCF_004103355.1_ASM410335v1_00155	GCF_004361075.1_ASM436107v1_00965	GCF_004361095.1_ASM436109v1_01060	GCF_004361115.1_ASM436111v1_00931	GCF_004361125.1_ASM436112v1_01071	GCF_004361175.1_ASM436117v1_01061	GCF_004361185.1_ASM436118v1_00893	GCF_004361195.1_ASM436119v1_01166	GCF_004361205.1_ASM436120v1_00913	GCF_004361215.1_ASM436121v1_01074	GCF_004361245.1_ASM436124v1_00830	GCF_004361265.1_ASM436126v1_01034	GCF_004361295.1_ASM436129v1_01036	GCF_004361315.1_ASM436131v1_00986	GCF_004361345.1_ASM436134v1_00987	GCF_004361355.1_ASM436135v1_01236
yedJ		putative protein YedJ	82		82	1	1	3807				653	701	673	GCF_001541385.1_ASM154138v1_00079	GCF_001541405.1_ASM154140v1_00756	GCF_001541505.1_ASM154150v1_02440	GCF_001541515.1_ASM154151v1_00516	GCF_001541535.1_ASM154153v1_01238	GCF_001541585.1_ASM154158v1_00283	GCF_001546015.1_ASM154601v1_01763	GCF_001546025.1_ASM154602v1_00154	GCF_001563615.1_ASM156361v1_00816	GCF_001700475.1_ASM170047v1_01415	GCF_002861765.1_ASM286176v1_01772	GCF_002861775.1_ASM286177v1_01183	GCF_002861805.1_ASM286180v1_01680	GCF_002861815.1_ASM286181v1_00028	GCF_002863245.1_ASM286324v1_00060	GCF_002863485.1_ASM286348v1_01608	GCF_002863505.1_ASM286350v1_00269	GCF_003795065.1_ASM379506v1_00982	GCF_003971565.1_ASM397156v1_00208	GCF_004103355.1_ASM410335v1_00516	GCF_004361075.1_ASM436107v1_01012	GCF_004361095.1_ASM436109v1_01071	GCF_004361115.1_ASM436111v1_00941	GCF_004361125.1_ASM436112v1_01084	GCF_004361175.1_ASM436117v1_01100	GCF_004361185.1_ASM436118v1_00905	GCF_004361195.1_ASM436119v1_01188	GCF_004361205.1_ASM436120v1_00921	GCF_004361215.1_ASM436121v1_01086	GCF_004361245.1_ASM436124v1_00838	GCF_004361265.1_ASM436126v1_01049	GCF_004361295.1_ASM436129v1_01049	GCF_004361315.1_ASM436131v1_00997	GCF_004361345.1_ASM436134v1_01076	GCF_004361355.1_ASM436135v1_01243
oppF_2		Oligopeptide transport ATP-binding protein OppF	82		82	1	1	3816				821	944	942	GCF_001541385.1_ASM154138v1_00086	GCF_001541405.1_ASM154140v1_00765	GCF_001541505.1_ASM154150v1_02433	GCF_001541515.1_ASM154151v1_00575	GCF_001541535.1_ASM154153v1_01231	GCF_001541585.1_ASM154158v1_01637	GCF_001546015.1_ASM154601v1_00184	GCF_001546025.1_ASM154602v1_00161	GCF_001563615.1_ASM156361v1_01553	GCF_001700475.1_ASM170047v1_01408	GCF_002861765.1_ASM286176v1_00880	GCF_002861775.1_ASM286177v1_01190	GCF_002861805.1_ASM286180v1_01687	GCF_002861815.1_ASM286181v1_00035	GCF_002863245.1_ASM286324v1_00053	GCF_002863485.1_ASM286348v1_01615	GCF_002863505.1_ASM286350v1_02137	GCF_003795065.1_ASM379506v1_00989	GCF_003971565.1_ASM397156v1_00216	GCF_004103355.1_ASM410335v1_00739	GCF_004361075.1_ASM436107v1_01019	GCF_004361095.1_ASM436109v1_01078	GCF_004361115.1_ASM436111v1_00948	GCF_004361125.1_ASM436112v1_01095	GCF_004361175.1_ASM436117v1_02126	GCF_004361185.1_ASM436118v1_00915	GCF_004361195.1_ASM436119v1_01195	GCF_004361205.1_ASM436120v1_00928	GCF_004361215.1_ASM436121v1_01095	GCF_004361245.1_ASM436124v1_00853	GCF_004361265.1_ASM436126v1_01071	GCF_004361295.1_ASM436129v1_01068	GCF_004361315.1_ASM436131v1_01010	GCF_004361345.1_ASM436134v1_01109	GCF_004361355.1_ASM436135v1_01253
metG		Methionine--tRNA ligase	82		82	1	1	3831				236	1976	1956	GCF_001541385.1_ASM154138v1_00098	GCF_001541405.1_ASM154140v1_02066	GCF_001541505.1_ASM154150v1_02421	GCF_001541515.1_ASM154151v1_00587	GCF_001541535.1_ASM154153v1_01967	GCF_001541585.1_ASM154158v1_01625	GCF_001546015.1_ASM154601v1_00172	GCF_001546025.1_ASM154602v1_01307	GCF_001563615.1_ASM156361v1_01565	GCF_001700475.1_ASM170047v1_01394	GCF_002861765.1_ASM286176v1_00892	GCF_002861775.1_ASM286177v1_01202	GCF_002861805.1_ASM286180v1_01703	GCF_002861815.1_ASM286181v1_00049	GCF_002863245.1_ASM286324v1_00042	GCF_002863485.1_ASM286348v1_01404	GCF_002863505.1_ASM286350v1_01399	GCF_003795065.1_ASM379506v1_01011	GCF_003971565.1_ASM397156v1_00229	GCF_004103355.1_ASM410335v1_00987	GCF_004361075.1_ASM436107v1_01039	GCF_004361095.1_ASM436109v1_01097	GCF_004361115.1_ASM436111v1_00961	GCF_004361125.1_ASM436112v1_01113	GCF_004361175.1_ASM436117v1_01116	GCF_004361185.1_ASM436118v1_00928	GCF_004361195.1_ASM436119v1_01212	GCF_004361205.1_ASM436120v1_00944	GCF_004361215.1_ASM436121v1_01107	GCF_004361245.1_ASM436124v1_00865	GCF_004361265.1_ASM436126v1_01088	GCF_004361295.1_ASM436129v1_01092	GCF_004361315.1_ASM436131v1_01022	GCF_004361345.1_ASM436134v1_01158	GCF_004361355.1_ASM436135v1_01292
exoA		Exodeoxyribonuclease	82		82	1	1	10405				827	827	827	GCF_001541385.1_ASM154138v1_00126	GCF_001541405.1_ASM154140v1_02102	GCF_001541505.1_ASM154150v1_00331	GCF_001541515.1_ASM154151v1_02044	GCF_001541535.1_ASM154153v1_01074	GCF_001541585.1_ASM154158v1_00114	GCF_001546015.1_ASM154601v1_01232	GCF_001546025.1_ASM154602v1_01602	GCF_001563615.1_ASM156361v1_02326	GCF_001700475.1_ASM170047v1_02043	GCF_002861765.1_ASM286176v1_01948	GCF_002861775.1_ASM286177v1_01811	GCF_002861805.1_ASM286180v1_01626	GCF_002861815.1_ASM286181v1_01133	GCF_002863245.1_ASM286324v1_00823	GCF_002863485.1_ASM286348v1_01578	GCF_002863505.1_ASM286350v1_00946	GCF_003795065.1_ASM379506v1_00786	GCF_003971565.1_ASM397156v1_00062	GCF_004103355.1_ASM410335v1_00827	GCF_004361075.1_ASM436107v1_02069	GCF_004361095.1_ASM436109v1_02189	GCF_004361115.1_ASM436111v1_01779	GCF_004361125.1_ASM436112v1_01844	GCF_004361175.1_ASM436117v1_02055	GCF_004361185.1_ASM436118v1_01852	GCF_004361195.1_ASM436119v1_02437	GCF_004361205.1_ASM436120v1_01865	GCF_004361215.1_ASM436121v1_02175	GCF_004361245.1_ASM436124v1_01962	GCF_004361265.1_ASM436126v1_02000	GCF_004361295.1_ASM436129v1_01977	GCF_004361315.1_ASM436131v1_02014	GCF_004361345.1_ASM436134v1_02300	GCF_004361355.1_ASM436135v1_00015
def_1		Peptide deformylase	82		82	1	1	10394				413	413	413	GCF_001541385.1_ASM154138v1_00131	GCF_001541405.1_ASM154140v1_02107	GCF_001541505.1_ASM154150v1_00336	GCF_001541515.1_ASM154151v1_02049	GCF_001541535.1_ASM154153v1_01069	GCF_001541585.1_ASM154158v1_00119	GCF_001546015.1_ASM154601v1_01237	GCF_001546025.1_ASM154602v1_01597	GCF_001563615.1_ASM156361v1_02321	GCF_001700475.1_ASM170047v1_02049	GCF_002861765.1_ASM286176v1_01953	GCF_002861775.1_ASM286177v1_01806	GCF_002861805.1_ASM286180v1_01621	GCF_002861815.1_ASM286181v1_01127	GCF_002863245.1_ASM286324v1_00818	GCF_002863485.1_ASM286348v1_00234	GCF_002863505.1_ASM286350v1_00951	GCF_003795065.1_ASM379506v1_00781	GCF_003971565.1_ASM397156v1_00067	GCF_004103355.1_ASM410335v1_00832	GCF_004361075.1_ASM436107v1_02074	GCF_004361095.1_ASM436109v1_02194	GCF_004361115.1_ASM436111v1_01784	GCF_004361125.1_ASM436112v1_02011	GCF_004361175.1_ASM436117v1_02060	GCF_004361185.1_ASM436118v1_01857	GCF_004361195.1_ASM436119v1_02541	GCF_004361205.1_ASM436120v1_01870	GCF_004361215.1_ASM436121v1_02180	GCF_004361245.1_ASM436124v1_01967	GCF_004361265.1_ASM436126v1_02040	GCF_004361295.1_ASM436129v1_02030	GCF_004361315.1_ASM436131v1_02019	GCF_004361345.1_ASM436134v1_02305	GCF_004361355.1_ASM436135v1_00020
rpoB		DNA-directed RNA polymerase subunit beta	82		82	1	1	9785				1967	3638	3610	GCF_001541385.1_ASM154138v1_00167	GCF_001541405.1_ASM154140v1_01481	GCF_001541505.1_ASM154150v1_02041	GCF_001541515.1_ASM154151v1_01680	GCF_001541535.1_ASM154153v1_00988	GCF_001541585.1_ASM154158v1_02109	GCF_001546015.1_ASM154601v1_01064	GCF_001546025.1_ASM154602v1_01193	GCF_001563615.1_ASM156361v1_00505	GCF_001700475.1_ASM170047v1_01321	GCF_002861765.1_ASM286176v1_01333	GCF_002861775.1_ASM286177v1_01544	GCF_002861805.1_ASM286180v1_01427	GCF_002861815.1_ASM286181v1_00757	GCF_002863245.1_ASM286324v1_02001	GCF_002863485.1_ASM286348v1_00961	GCF_002863505.1_ASM286350v1_01678	GCF_003795065.1_ASM379506v1_01085	GCF_003971565.1_ASM397156v1_00312	GCF_004103355.1_ASM410335v1_01501	GCF_004361075.1_ASM436107v1_01198	GCF_004361095.1_ASM436109v1_01241	GCF_004361115.1_ASM436111v1_01039	GCF_004361125.1_ASM436112v1_01234	GCF_004361175.1_ASM436117v1_01230	GCF_004361185.1_ASM436118v1_01245	GCF_004361195.1_ASM436119v1_01373	GCF_004361205.1_ASM436120v1_01034	GCF_004361215.1_ASM436121v1_01183	GCF_004361245.1_ASM436124v1_00945	GCF_004361265.1_ASM436126v1_01197	GCF_004361295.1_ASM436129v1_01239	GCF_004361315.1_ASM436131v1_01097	GCF_004361345.1_ASM436134v1_01537	GCF_004361355.1_ASM436135v1_01508
cysS		Cysteine--tRNA ligase	82		82	1	1	9687				1139	1433	1426	GCF_001541385.1_ASM154138v1_00223	GCF_001541405.1_ASM154140v1_02140	GCF_001541505.1_ASM154150v1_02152	GCF_001541515.1_ASM154151v1_02083	GCF_001541535.1_ASM154153v1_01606	GCF_001541585.1_ASM154158v1_01700	GCF_001546015.1_ASM154601v1_01342	GCF_001546025.1_ASM154602v1_00970	GCF_001563615.1_ASM156361v1_01680	GCF_001700475.1_ASM170047v1_00898	GCF_002861765.1_ASM286176v1_01387	GCF_002861775.1_ASM286177v1_02325	GCF_002861805.1_ASM286180v1_01494	GCF_002861815.1_ASM286181v1_00452	GCF_002863245.1_ASM286324v1_00175	GCF_002863485.1_ASM286348v1_01824	GCF_002863505.1_ASM286350v1_00213	GCF_003795065.1_ASM379506v1_01162	GCF_003971565.1_ASM397156v1_00392	GCF_004103355.1_ASM410335v1_00176	GCF_004361075.1_ASM436107v1_01271	GCF_004361095.1_ASM436109v1_01325	GCF_004361115.1_ASM436111v1_01112	GCF_004361125.1_ASM436112v1_01299	GCF_004361175.1_ASM436117v1_01302	GCF_004361185.1_ASM436118v1_01322	GCF_004361195.1_ASM436119v1_01527	GCF_004361205.1_ASM436120v1_01115	GCF_004361215.1_ASM436121v1_01247	GCF_004361245.1_ASM436124v1_01032	GCF_004361265.1_ASM436126v1_01268	GCF_004361295.1_ASM436129v1_01298	GCF_004361315.1_ASM436131v1_01163	GCF_004361345.1_ASM436134v1_01671	GCF_004361355.1_ASM436135v1_01610
mrnC		Mini-ribonuclease 3	82		82	1	1	9686				368	443	442	GCF_001541385.1_ASM154138v1_00224	GCF_001541405.1_ASM154140v1_02139	GCF_001541505.1_ASM154150v1_02151	GCF_001541515.1_ASM154151v1_02082	GCF_001541535.1_ASM154153v1_01605	GCF_001541585.1_ASM154158v1_01701	GCF_001546015.1_ASM154601v1_01341	GCF_001546025.1_ASM154602v1_00971	GCF_001563615.1_ASM156361v1_01681	GCF_001700475.1_ASM170047v1_00897	GCF_002861765.1_ASM286176v1_01388	GCF_002861775.1_ASM286177v1_02326	GCF_002861805.1_ASM286180v1_01495	GCF_002861815.1_ASM286181v1_00453	GCF_002863245.1_ASM286324v1_00174	GCF_002863485.1_ASM286348v1_01823	GCF_002863505.1_ASM286350v1_00212	GCF_003795065.1_ASM379506v1_01163	GCF_003971565.1_ASM397156v1_00393	GCF_004103355.1_ASM410335v1_00175	GCF_004361075.1_ASM436107v1_01272	GCF_004361095.1_ASM436109v1_01326	GCF_004361115.1_ASM436111v1_01113	GCF_004361125.1_ASM436112v1_01300	GCF_004361175.1_ASM436117v1_01303	GCF_004361185.1_ASM436118v1_01323	GCF_004361195.1_ASM436119v1_01528	GCF_004361205.1_ASM436120v1_01116	GCF_004361215.1_ASM436121v1_01248	GCF_004361245.1_ASM436124v1_01033	GCF_004361265.1_ASM436126v1_01269	GCF_004361295.1_ASM436129v1_01299	GCF_004361315.1_ASM436131v1_01164	GCF_004361345.1_ASM436134v1_01672	GCF_004361355.1_ASM436135v1_01611
group_4175		Putative TrmH family tRNA/rRNA methyltransferase	82		82	1	1	9685				587	755	753	GCF_001541385.1_ASM154138v1_00225	GCF_001541405.1_ASM154140v1_02138	GCF_001541505.1_ASM154150v1_02150	GCF_001541515.1_ASM154151v1_02081	GCF_001541535.1_ASM154153v1_01604	GCF_001541585.1_ASM154158v1_01702	GCF_001546015.1_ASM154601v1_01340	GCF_001546025.1_ASM154602v1_00972	GCF_001563615.1_ASM156361v1_01682	GCF_001700475.1_ASM170047v1_00896	GCF_002861765.1_ASM286176v1_01389	GCF_002861775.1_ASM286177v1_02327	GCF_002861805.1_ASM286180v1_01496	GCF_002861815.1_ASM286181v1_00454	GCF_002863245.1_ASM286324v1_00173	GCF_002863485.1_ASM286348v1_01822	GCF_002863505.1_ASM286350v1_00211	GCF_003795065.1_ASM379506v1_01164	GCF_003971565.1_ASM397156v1_00394	GCF_004103355.1_ASM410335v1_00174	GCF_004361075.1_ASM436107v1_01273	GCF_004361095.1_ASM436109v1_01327	GCF_004361115.1_ASM436111v1_01114	GCF_004361125.1_ASM436112v1_01301	GCF_004361175.1_ASM436117v1_01304	GCF_004361185.1_ASM436118v1_01324	GCF_004361195.1_ASM436119v1_01529	GCF_004361205.1_ASM436120v1_01117	GCF_004361215.1_ASM436121v1_01249	GCF_004361245.1_ASM436124v1_01034	GCF_004361265.1_ASM436126v1_01270	GCF_004361295.1_ASM436129v1_01300	GCF_004361315.1_ASM436131v1_01165	GCF_004361345.1_ASM436134v1_01673	GCF_004361355.1_ASM436135v1_01612
rplA		50S ribosomal protein L1	82		82	1	1	9674				407	692	688	GCF_001541385.1_ASM154138v1_00233	GCF_001541405.1_ASM154140v1_02129	GCF_001541505.1_ASM154150v1_02142	GCF_001541515.1_ASM154151v1_02073	GCF_001541535.1_ASM154153v1_01596	GCF_001541585.1_ASM154158v1_01710	GCF_001546015.1_ASM154601v1_01332	GCF_001546025.1_ASM154602v1_00980	GCF_001563615.1_ASM156361v1_01691	GCF_001700475.1_ASM170047v1_00888	GCF_002861765.1_ASM286176v1_01397	GCF_002861775.1_ASM286177v1_02335	GCF_002861805.1_ASM286180v1_01504	GCF_002861815.1_ASM286181v1_00462	GCF_002863245.1_ASM286324v1_00165	GCF_002863485.1_ASM286348v1_01814	GCF_002863505.1_ASM286350v1_00202	GCF_003795065.1_ASM379506v1_01172	GCF_003971565.1_ASM397156v1_00402	GCF_004103355.1_ASM410335v1_00165	GCF_004361075.1_ASM436107v1_01282	GCF_004361095.1_ASM436109v1_01336	GCF_004361115.1_ASM436111v1_01122	GCF_004361125.1_ASM436112v1_01309	GCF_004361175.1_ASM436117v1_01312	GCF_004361185.1_ASM436118v1_01332	GCF_004361195.1_ASM436119v1_01537	GCF_004361205.1_ASM436120v1_01125	GCF_004361215.1_ASM436121v1_01257	GCF_004361245.1_ASM436124v1_01042	GCF_004361265.1_ASM436126v1_01278	GCF_004361295.1_ASM436129v1_01308	GCF_004361315.1_ASM436131v1_01173	GCF_004361345.1_ASM436134v1_01681	GCF_004361355.1_ASM436135v1_01620
trmD		tRNA (guanine-N(1)-)-methyltransferase	82		82	1	1	741				716	746	735	GCF_001541385.1_ASM154138v1_00286	GCF_001541405.1_ASM154140v1_01082	GCF_001541505.1_ASM154150v1_01710	GCF_001541515.1_ASM154151v1_00339	GCF_001541535.1_ASM154153v1_01976	GCF_001541585.1_ASM154158v1_01741	GCF_001546015.1_ASM154601v1_01550	GCF_001546025.1_ASM154602v1_02305	GCF_001563615.1_ASM156361v1_01907	GCF_001700475.1_ASM170047v1_01469	GCF_002861765.1_ASM286176v1_00728	GCF_002861775.1_ASM286177v1_01923	GCF_002861805.1_ASM286180v1_01113	GCF_002861815.1_ASM286181v1_01422	GCF_002863245.1_ASM286324v1_01346	GCF_002863485.1_ASM286348v1_01686	GCF_002863505.1_ASM286350v1_02017	GCF_003795065.1_ASM379506v1_01700	GCF_003971565.1_ASM397156v1_01464	GCF_004103355.1_ASM410335v1_02117	GCF_004361075.1_ASM436107v1_00103	GCF_004361095.1_ASM436109v1_00223	GCF_004361115.1_ASM436111v1_00165	GCF_004361125.1_ASM436112v1_00169	GCF_004361175.1_ASM436117v1_00194	GCF_004361185.1_ASM436118v1_00150	GCF_004361195.1_ASM436119v1_00176	GCF_004361205.1_ASM436120v1_00162	GCF_004361215.1_ASM436121v1_00225	GCF_004361245.1_ASM436124v1_02373	GCF_004361265.1_ASM436126v1_00159	GCF_004361295.1_ASM436129v1_00167	GCF_004361315.1_ASM436131v1_00146	GCF_004361345.1_ASM436134v1_00291	GCF_004361355.1_ASM436135v1_00412
oppF_1		Oligopeptide transport ATP-binding protein OppF	82		82	1	1	4154				968	986	984	GCF_001541385.1_ASM154138v1_00303	GCF_001541405.1_ASM154140v1_02152	GCF_001541505.1_ASM154150v1_00054	GCF_001541515.1_ASM154151v1_02341	GCF_001541535.1_ASM154153v1_00830	GCF_001541585.1_ASM154158v1_01935	GCF_001546015.1_ASM154601v1_01274	GCF_001546025.1_ASM154602v1_00125	GCF_001563615.1_ASM156361v1_01349	GCF_001700475.1_ASM170047v1_02246	GCF_002861765.1_ASM286176v1_00390	GCF_002861775.1_ASM286177v1_00004	GCF_002861805.1_ASM286180v1_01129	GCF_002861815.1_ASM286181v1_00308	GCF_002863245.1_ASM286324v1_00930	GCF_002863485.1_ASM286348v1_01234	GCF_002863505.1_ASM286350v1_02289	GCF_003795065.1_ASM379506v1_01681	GCF_003971565.1_ASM397156v1_00911	GCF_004103355.1_ASM410335v1_00964	GCF_004361075.1_ASM436107v1_00122	GCF_004361095.1_ASM436109v1_00242	GCF_004361115.1_ASM436111v1_00191	GCF_004361125.1_ASM436112v1_00189	GCF_004361175.1_ASM436117v1_00213	GCF_004361185.1_ASM436118v1_00168	GCF_004361195.1_ASM436119v1_00195	GCF_004361205.1_ASM436120v1_00180	GCF_004361215.1_ASM436121v1_00244	GCF_004361245.1_ASM436124v1_02391	GCF_004361265.1_ASM436126v1_00178	GCF_004361295.1_ASM436129v1_00186	GCF_004361315.1_ASM436131v1_00165	GCF_004361345.1_ASM436134v1_00310	GCF_004361355.1_ASM436135v1_00429
plsX		Phosphate acyltransferase	82		82	1	1	4157				869	1001	999	GCF_001541385.1_ASM154138v1_00306	GCF_001541405.1_ASM154140v1_02155	GCF_001541505.1_ASM154150v1_00051	GCF_001541515.1_ASM154151v1_02338	GCF_001541535.1_ASM154153v1_00833	GCF_001541585.1_ASM154158v1_01938	GCF_001546015.1_ASM154601v1_01277	GCF_001546025.1_ASM154602v1_00128	GCF_001563615.1_ASM156361v1_01352	GCF_001700475.1_ASM170047v1_02243	GCF_002861765.1_ASM286176v1_00387	GCF_002861775.1_ASM286177v1_00007	GCF_002861805.1_ASM286180v1_01132	GCF_002861815.1_ASM286181v1_00311	GCF_002863245.1_ASM286324v1_00927	GCF_002863485.1_ASM286348v1_00868	GCF_002863505.1_ASM286350v1_02292	GCF_003795065.1_ASM379506v1_01678	GCF_003971565.1_ASM397156v1_00908	GCF_004103355.1_ASM410335v1_00961	GCF_004361075.1_ASM436107v1_00125	GCF_004361095.1_ASM436109v1_00245	GCF_004361115.1_ASM436111v1_00194	GCF_004361125.1_ASM436112v1_00192	GCF_004361175.1_ASM436117v1_00216	GCF_004361185.1_ASM436118v1_00171	GCF_004361195.1_ASM436119v1_00198	GCF_004361205.1_ASM436120v1_00183	GCF_004361215.1_ASM436121v1_00247	GCF_004361245.1_ASM436124v1_02394	GCF_004361265.1_ASM436126v1_00181	GCF_004361295.1_ASM436129v1_00189	GCF_004361315.1_ASM436131v1_00168	GCF_004361345.1_ASM436134v1_00313	GCF_004361355.1_ASM436135v1_00432
rsgA		Small ribosomal subunit biogenesis GTPase RsgA	82		82	1	1	4166				368	890	879	GCF_001541385.1_ASM154138v1_00314	GCF_001541405.1_ASM154140v1_02163	GCF_001541505.1_ASM154150v1_00043	GCF_001541515.1_ASM154151v1_00172	GCF_001541535.1_ASM154153v1_00841	GCF_001541585.1_ASM154158v1_01946	GCF_001546015.1_ASM154601v1_01285	GCF_001546025.1_ASM154602v1_00137	GCF_001563615.1_ASM156361v1_01360	GCF_001700475.1_ASM170047v1_02235	GCF_002861765.1_ASM286176v1_00379	GCF_002861775.1_ASM286177v1_00078	GCF_002861805.1_ASM286180v1_01139	GCF_002861815.1_ASM286181v1_00319	GCF_002863245.1_ASM286324v1_01261	GCF_002863485.1_ASM286348v1_00860	GCF_002863505.1_ASM286350v1_02300	GCF_003795065.1_ASM379506v1_01670	GCF_003971565.1_ASM397156v1_00900	GCF_004103355.1_ASM410335v1_00953	GCF_004361075.1_ASM436107v1_00133	GCF_004361095.1_ASM436109v1_00253	GCF_004361115.1_ASM436111v1_00202	GCF_004361125.1_ASM436112v1_00264	GCF_004361175.1_ASM436117v1_00224	GCF_004361185.1_ASM436118v1_00179	GCF_004361195.1_ASM436119v1_00206	GCF_004361205.1_ASM436120v1_00191	GCF_004361215.1_ASM436121v1_00302	GCF_004361245.1_ASM436124v1_02431	GCF_004361265.1_ASM436126v1_00253	GCF_004361295.1_ASM436129v1_00226	GCF_004361315.1_ASM436131v1_00205	GCF_004361345.1_ASM436134v1_00321	GCF_004361355.1_ASM436135v1_00456
group_4189		Putative protein phosphatase 2C-type	82		82	1	1	4168				638	806	800	GCF_001541385.1_ASM154138v1_00316	GCF_001541405.1_ASM154140v1_02165	GCF_001541505.1_ASM154150v1_00041	GCF_001541515.1_ASM154151v1_00170	GCF_001541535.1_ASM154153v1_00843	GCF_001541585.1_ASM154158v1_01948	GCF_001546015.1_ASM154601v1_01287	GCF_001546025.1_ASM154602v1_01387	GCF_001563615.1_ASM156361v1_01362	GCF_001700475.1_ASM170047v1_02233	GCF_002861765.1_ASM286176v1_00377	GCF_002861775.1_ASM286177v1_00080	GCF_002861805.1_ASM286180v1_01141	GCF_002861815.1_ASM286181v1_00321	GCF_002863245.1_ASM286324v1_01263	GCF_002863485.1_ASM286348v1_00858	GCF_002863505.1_ASM286350v1_02302	GCF_003795065.1_ASM379506v1_01668	GCF_003971565.1_ASM397156v1_00898	GCF_004103355.1_ASM410335v1_00950	GCF_004361075.1_ASM436107v1_00135	GCF_004361095.1_ASM436109v1_00255	GCF_004361115.1_ASM436111v1_00204	GCF_004361125.1_ASM436112v1_00266	GCF_004361175.1_ASM436117v1_00226	GCF_004361185.1_ASM436118v1_00181	GCF_004361195.1_ASM436119v1_00208	GCF_004361205.1_ASM436120v1_00193	GCF_004361215.1_ASM436121v1_00304	GCF_004361245.1_ASM436124v1_02433	GCF_004361265.1_ASM436126v1_00255	GCF_004361295.1_ASM436129v1_00228	GCF_004361315.1_ASM436131v1_00207	GCF_004361345.1_ASM436134v1_00323	GCF_004361355.1_ASM436135v1_00458
rsmB		Ribosomal RNA small subunit methyltransferase B	82		82	1	1	4169				314	1361	1330	GCF_001541385.1_ASM154138v1_00317	GCF_001541405.1_ASM154140v1_02166	GCF_001541505.1_ASM154150v1_00040	GCF_001541515.1_ASM154151v1_00169	GCF_001541535.1_ASM154153v1_00844	GCF_001541585.1_ASM154158v1_01949	GCF_001546015.1_ASM154601v1_01288	GCF_001546025.1_ASM154602v1_01386	GCF_001563615.1_ASM156361v1_01363	GCF_001700475.1_ASM170047v1_02232	GCF_002861765.1_ASM286176v1_00376	GCF_002861775.1_ASM286177v1_00081	GCF_002861805.1_ASM286180v1_01142	GCF_002861815.1_ASM286181v1_00322	GCF_002863245.1_ASM286324v1_01264	GCF_002863485.1_ASM286348v1_00857	GCF_002863505.1_ASM286350v1_02303	GCF_003795065.1_ASM379506v1_01667	GCF_003971565.1_ASM397156v1_00897	GCF_004103355.1_ASM410335v1_00949	GCF_004361075.1_ASM436107v1_00136	GCF_004361095.1_ASM436109v1_00256	GCF_004361115.1_ASM436111v1_00205	GCF_004361125.1_ASM436112v1_00267	GCF_004361175.1_ASM436117v1_00227	GCF_004361185.1_ASM436118v1_00182	GCF_004361195.1_ASM436119v1_00209	GCF_004361205.1_ASM436120v1_00194	GCF_004361215.1_ASM436121v1_00305	GCF_004361245.1_ASM436124v1_02434	GCF_004361265.1_ASM436126v1_00256	GCF_004361295.1_ASM436129v1_00229	GCF_004361315.1_ASM436131v1_00208	GCF_004361345.1_ASM436134v1_00324	GCF_004361355.1_ASM436135v1_00459
yqgN		putative protein YqgN	82		82	1	1	7701				563	596	563	GCF_001541385.1_ASM154138v1_00426	GCF_001541405.1_ASM154140v1_01041	GCF_001541505.1_ASM154150v1_01329	GCF_001541515.1_ASM154151v1_00698	GCF_001541535.1_ASM154153v1_00736	GCF_001541585.1_ASM154158v1_01577	GCF_001546015.1_ASM154601v1_00081	GCF_001546025.1_ASM154602v1_00948	GCF_001563615.1_ASM156361v1_00031	GCF_001700475.1_ASM170047v1_00108	GCF_002861765.1_ASM286176v1_00839	GCF_002861775.1_ASM286177v1_02218	GCF_002861805.1_ASM286180v1_00849	GCF_002861815.1_ASM286181v1_01387	GCF_002863245.1_ASM286324v1_00412	GCF_002863485.1_ASM286348v1_01002	GCF_002863505.1_ASM286350v1_01696	GCF_003795065.1_ASM379506v1_01510	GCF_003971565.1_ASM397156v1_00728	GCF_004103355.1_ASM410335v1_01622	GCF_004361075.1_ASM436107v1_00315	GCF_004361095.1_ASM436109v1_00434	GCF_004361115.1_ASM436111v1_00323	GCF_004361125.1_ASM436112v1_00386	GCF_004361175.1_ASM436117v1_00361	GCF_004361185.1_ASM436118v1_00315	GCF_004361195.1_ASM436119v1_00367	GCF_004361205.1_ASM436120v1_00326	GCF_004361215.1_ASM436121v1_00442	GCF_004361245.1_ASM436124v1_00101	GCF_004361265.1_ASM436126v1_00375	GCF_004361295.1_ASM436129v1_00349	GCF_004361315.1_ASM436131v1_00418	GCF_004361345.1_ASM436134v1_00439	GCF_004361355.1_ASM436135v1_00581
proS		Proline--tRNA ligase	82		82	1	1	822				1094	1697	1687	GCF_001541385.1_ASM154138v1_00508	GCF_001541405.1_ASM154140v1_01106	GCF_001541505.1_ASM154150v1_01689	GCF_001541515.1_ASM154151v1_00454	GCF_001541535.1_ASM154153v1_00094	GCF_001541585.1_ASM154158v1_01762	GCF_001546015.1_ASM154601v1_00120	GCF_001546025.1_ASM154602v1_02284	GCF_001563615.1_ASM156361v1_00918	GCF_001700475.1_ASM170047v1_00215	GCF_002861765.1_ASM286176v1_00100	GCF_002861775.1_ASM286177v1_01902	GCF_002861805.1_ASM286180v1_01252	GCF_002861815.1_ASM286181v1_02230	GCF_002863245.1_ASM286324v1_01389	GCF_002863485.1_ASM286348v1_01665	GCF_002863505.1_ASM286350v1_01993	GCF_003795065.1_ASM379506v1_01721	GCF_003971565.1_ASM397156v1_01442	GCF_004103355.1_ASM410335v1_02093	GCF_004361075.1_ASM436107v1_00082	GCF_004361095.1_ASM436109v1_00202	GCF_004361115.1_ASM436111v1_00144	GCF_004361125.1_ASM436112v1_00148	GCF_004361175.1_ASM436117v1_00164	GCF_004361185.1_ASM436118v1_00129	GCF_004361195.1_ASM436119v1_00155	GCF_004361205.1_ASM436120v1_00141	GCF_004361215.1_ASM436121v1_00204	GCF_004361245.1_ASM436124v1_02352	GCF_004361265.1_ASM436126v1_00138	GCF_004361295.1_ASM436129v1_00146	GCF_004361315.1_ASM436131v1_00125	GCF_004361345.1_ASM436134v1_00270	GCF_004361355.1_ASM436135v1_00391
dinB		DNA polymerase IV	82		82	1	1	9107				743	1145	1114	GCF_001541385.1_ASM154138v1_00551	GCF_001541405.1_ASM154140v1_00839	GCF_001541505.1_ASM154150v1_01263	GCF_001541515.1_ASM154151v1_00030	GCF_001541535.1_ASM154153v1_01915	GCF_001541585.1_ASM154158v1_00203	GCF_001546015.1_ASM154601v1_00890	GCF_001546025.1_ASM154602v1_00287	GCF_001563615.1_ASM156361v1_00302	GCF_001700475.1_ASM170047v1_00278	GCF_002861765.1_ASM286176v1_00455	GCF_002861775.1_ASM286177v1_00754	GCF_002861805.1_ASM286180v1_00777	GCF_002861815.1_ASM286181v1_01614	GCF_002863245.1_ASM286324v1_00235	GCF_002863485.1_ASM286348v1_00809	GCF_002863505.1_ASM286350v1_00689	GCF_003795065.1_ASM379506v1_01231	GCF_003971565.1_ASM397156v1_00457	GCF_004103355.1_ASM410335v1_01905	GCF_004361075.1_ASM436107v1_01365	GCF_004361095.1_ASM436109v1_01446	GCF_004361115.1_ASM436111v1_01238	GCF_004361125.1_ASM436112v1_01398	GCF_004361175.1_ASM436117v1_01377	GCF_004361185.1_ASM436118v1_01436	GCF_004361195.1_ASM436119v1_01619	GCF_004361205.1_ASM436120v1_01209	GCF_004361215.1_ASM436121v1_01356	GCF_004361245.1_ASM436124v1_01190	GCF_004361265.1_ASM436126v1_01370	GCF_004361295.1_ASM436129v1_01362	GCF_004361315.1_ASM436131v1_01279	GCF_004361345.1_ASM436134v1_01803	GCF_004361355.1_ASM436135v1_01718
zwf		Glucose-6-phosphate 1-dehydrogenase	82		82	1	1	9106				1223	1484	1475	GCF_001541385.1_ASM154138v1_00552	GCF_001541405.1_ASM154140v1_00840	GCF_001541505.1_ASM154150v1_01262	GCF_001541515.1_ASM154151v1_00029	GCF_001541535.1_ASM154153v1_01914	GCF_001541585.1_ASM154158v1_00202	GCF_001546015.1_ASM154601v1_00889	GCF_001546025.1_ASM154602v1_00288	GCF_001563615.1_ASM156361v1_00301	GCF_001700475.1_ASM170047v1_00279	GCF_002861765.1_ASM286176v1_00454	GCF_002861775.1_ASM286177v1_00755	GCF_002861805.1_ASM286180v1_00776	GCF_002861815.1_ASM286181v1_01615	GCF_002863245.1_ASM286324v1_00236	GCF_002863485.1_ASM286348v1_00808	GCF_002863505.1_ASM286350v1_00688	GCF_003795065.1_ASM379506v1_01230	GCF_003971565.1_ASM397156v1_00456	GCF_004103355.1_ASM410335v1_01904	GCF_004361075.1_ASM436107v1_01364	GCF_004361095.1_ASM436109v1_01445	GCF_004361115.1_ASM436111v1_01237	GCF_004361125.1_ASM436112v1_01397	GCF_004361175.1_ASM436117v1_01376	GCF_004361185.1_ASM436118v1_01435	GCF_004361195.1_ASM436119v1_01618	GCF_004361205.1_ASM436120v1_01208	GCF_004361215.1_ASM436121v1_01355	GCF_004361245.1_ASM436124v1_01189	GCF_004361265.1_ASM436126v1_01369	GCF_004361295.1_ASM436129v1_01361	GCF_004361315.1_ASM436131v1_01278	GCF_004361345.1_ASM436134v1_01802	GCF_004361355.1_ASM436135v1_01717
darA		Cyclic di-AMP receptor A	82		82	1	1	9627				221	320	318	GCF_001541385.1_ASM154138v1_00578	GCF_001541405.1_ASM154140v1_00607	GCF_001541505.1_ASM154150v1_02120	GCF_001541515.1_ASM154151v1_01092	GCF_001541535.1_ASM154153v1_00108	GCF_001541585.1_ASM154158v1_00442	GCF_001546015.1_ASM154601v1_00440	GCF_001546025.1_ASM154602v1_00320	GCF_001563615.1_ASM156361v1_01414	GCF_001700475.1_ASM170047v1_00309	GCF_002861765.1_ASM286176v1_00489	GCF_002861775.1_ASM286177v1_02358	GCF_002861805.1_ASM286180v1_01525	GCF_002861815.1_ASM286181v1_01645	GCF_002863245.1_ASM286324v1_01656	GCF_002863485.1_ASM286348v1_01726	GCF_002863505.1_ASM286350v1_01338	GCF_003795065.1_ASM379506v1_01198	GCF_003971565.1_ASM397156v1_00425	GCF_004103355.1_ASM410335v1_02353	GCF_004361075.1_ASM436107v1_01311	GCF_004361095.1_ASM436109v1_01371	GCF_004361115.1_ASM436111v1_01154	GCF_004361125.1_ASM436112v1_01334	GCF_004361175.1_ASM436117v1_01338	GCF_004361185.1_ASM436118v1_01373	GCF_004361195.1_ASM436119v1_01563	GCF_004361205.1_ASM436120v1_01157	GCF_004361215.1_ASM436121v1_01284	GCF_004361245.1_ASM436124v1_01080	GCF_004361265.1_ASM436126v1_01309	GCF_004361295.1_ASM436129v1_01330	GCF_004361315.1_ASM436131v1_01232	GCF_004361345.1_ASM436134v1_01745	GCF_004361355.1_ASM436135v1_01687
tmk		Thymidylate kinase	82		82	1	1	9628				404	650	643	GCF_001541385.1_ASM154138v1_00579	GCF_001541405.1_ASM154140v1_00608	GCF_001541505.1_ASM154150v1_02121	GCF_001541515.1_ASM154151v1_01093	GCF_001541535.1_ASM154153v1_00107	GCF_001541585.1_ASM154158v1_00441	GCF_001546015.1_ASM154601v1_00439	GCF_001546025.1_ASM154602v1_00321	GCF_001563615.1_ASM156361v1_01413	GCF_001700475.1_ASM170047v1_00310	GCF_002861765.1_ASM286176v1_00488	GCF_002861775.1_ASM286177v1_02357	GCF_002861805.1_ASM286180v1_01524	GCF_002861815.1_ASM286181v1_01646	GCF_002863245.1_ASM286324v1_01657	GCF_002863485.1_ASM286348v1_01725	GCF_002863505.1_ASM286350v1_01337	GCF_003795065.1_ASM379506v1_01197	GCF_003971565.1_ASM397156v1_00424	GCF_004103355.1_ASM410335v1_02352	GCF_004361075.1_ASM436107v1_01310	GCF_004361095.1_ASM436109v1_01370	GCF_004361115.1_ASM436111v1_01153	GCF_004361125.1_ASM436112v1_01333	GCF_004361175.1_ASM436117v1_01337	GCF_004361185.1_ASM436118v1_01372	GCF_004361195.1_ASM436119v1_01562	GCF_004361205.1_ASM436120v1_01156	GCF_004361215.1_ASM436121v1_01283	GCF_004361245.1_ASM436124v1_01079	GCF_004361265.1_ASM436126v1_01308	GCF_004361295.1_ASM436129v1_01329	GCF_004361315.1_ASM436131v1_01231	GCF_004361345.1_ASM436134v1_01744	GCF_004361355.1_ASM436135v1_01686
ruvB_1		Holliday junction ATP-dependent DNA helicase RuvB	82		82	1	1	9639				830	1805	1793	GCF_001541385.1_ASM154138v1_00585	GCF_001541405.1_ASM154140v1_00614	GCF_001541505.1_ASM154150v1_02127	GCF_001541515.1_ASM154151v1_01099	GCF_001541535.1_ASM154153v1_00101	GCF_001541585.1_ASM154158v1_00435	GCF_001546015.1_ASM154601v1_00433	GCF_001546025.1_ASM154602v1_00327	GCF_001563615.1_ASM156361v1_01407	GCF_001700475.1_ASM170047v1_00161	GCF_002861765.1_ASM286176v1_00482	GCF_002861775.1_ASM286177v1_02351	GCF_002861805.1_ASM286180v1_01519	GCF_002861815.1_ASM286181v1_01924	GCF_002863245.1_ASM286324v1_00153	GCF_002863485.1_ASM286348v1_01719	GCF_002863505.1_ASM286350v1_01331	GCF_003795065.1_ASM379506v1_01191	GCF_003971565.1_ASM397156v1_00418	GCF_004103355.1_ASM410335v1_02346	GCF_004361075.1_ASM436107v1_01304	GCF_004361095.1_ASM436109v1_01364	GCF_004361115.1_ASM436111v1_01147	GCF_004361125.1_ASM436112v1_01327	GCF_004361175.1_ASM436117v1_01331	GCF_004361185.1_ASM436118v1_01366	GCF_004361195.1_ASM436119v1_01556	GCF_004361205.1_ASM436120v1_01150	GCF_004361215.1_ASM436121v1_01277	GCF_004361245.1_ASM436124v1_01073	GCF_004361265.1_ASM436126v1_01302	GCF_004361295.1_ASM436129v1_01323	GCF_004361315.1_ASM436131v1_01225	GCF_004361345.1_ASM436134v1_01738	GCF_004361355.1_ASM436135v1_01680
gmuE		Putative fructokinase	82		82	1	1	5138				878	914	887	GCF_001541385.1_ASM154138v1_00604	GCF_001541405.1_ASM154140v1_00650	GCF_001541505.1_ASM154150v1_01886	GCF_001541515.1_ASM154151v1_00409	GCF_001541535.1_ASM154153v1_01261	GCF_001541585.1_ASM154158v1_00225	GCF_001546015.1_ASM154601v1_01182	GCF_001546025.1_ASM154602v1_01330	GCF_001563615.1_ASM156361v1_01109	GCF_001700475.1_ASM170047v1_02065	GCF_002861765.1_ASM286176v1_00868	GCF_002861775.1_ASM286177v1_02297	GCF_002861805.1_ASM286180v1_00477	GCF_002861815.1_ASM286181v1_02032	GCF_002863245.1_ASM286324v1_01684	GCF_002863485.1_ASM286348v1_00539	GCF_002863505.1_ASM286350v1_01100	GCF_003795065.1_ASM379506v1_00857	GCF_003971565.1_ASM397156v1_00016	GCF_004103355.1_ASM410335v1_00731	GCF_004361075.1_ASM436107v1_01294	GCF_004361095.1_ASM436109v1_01354	GCF_004361115.1_ASM436111v1_01095	GCF_004361125.1_ASM436112v1_01230	GCF_004361175.1_ASM436117v1_01498	GCF_004361185.1_ASM436118v1_01356	GCF_004361195.1_ASM436119v1_01315	GCF_004361205.1_ASM436120v1_01098	GCF_004361215.1_ASM436121v1_01329	GCF_004361245.1_ASM436124v1_01482	GCF_004361265.1_ASM436126v1_01193	GCF_004361295.1_ASM436129v1_01430	GCF_004361315.1_ASM436131v1_01263	GCF_004361345.1_ASM436134v1_01563	GCF_004361355.1_ASM436135v1_01268
rpmH		50S ribosomal protein L34	82		82	1	1	5110				140	179	155	GCF_001541385.1_ASM154138v1_00625	GCF_001541405.1_ASM154140v1_00070	GCF_001541505.1_ASM154150v1_00422	GCF_001541515.1_ASM154151v1_01960	GCF_001541535.1_ASM154153v1_01277	GCF_001541585.1_ASM154158v1_00369	GCF_001546015.1_ASM154601v1_00770	GCF_001546025.1_ASM154602v1_01092	GCF_001563615.1_ASM156361v1_02039	GCF_001700475.1_ASM170047v1_00718	GCF_002861765.1_ASM286176v1_01554	GCF_002861775.1_ASM286177v1_01098	GCF_002861805.1_ASM286180v1_01398	GCF_002861815.1_ASM286181v1_00486	GCF_002863245.1_ASM286324v1_00582	GCF_002863485.1_ASM286348v1_01110	GCF_002863505.1_ASM286350v1_02190	GCF_003795065.1_ASM379506v1_00874	GCF_003971565.1_ASM397156v1_02501	GCF_004103355.1_ASM410335v1_01861	GCF_004361075.1_ASM436107v1_00008	GCF_004361095.1_ASM436109v1_00008	GCF_004361115.1_ASM436111v1_00008	GCF_004361125.1_ASM436112v1_00008	GCF_004361175.1_ASM436117v1_00008	GCF_004361185.1_ASM436118v1_00005	GCF_004361195.1_ASM436119v1_00008	GCF_004361205.1_ASM436120v1_00008	GCF_004361215.1_ASM436121v1_00008	GCF_004361245.1_ASM436124v1_00005	GCF_004361265.1_ASM436126v1_00008	GCF_004361295.1_ASM436129v1_00005	GCF_004361315.1_ASM436131v1_00008	GCF_004361345.1_ASM436134v1_00005	GCF_004361355.1_ASM436135v1_00005
misCA		Membrane protein insertase MisCA	82		82	1	1	5108				707	896	873	GCF_001541385.1_ASM154138v1_00627	GCF_001541405.1_ASM154140v1_00072	GCF_001541505.1_ASM154150v1_00424	GCF_001541515.1_ASM154151v1_01958	GCF_001541535.1_ASM154153v1_01279	GCF_001541585.1_ASM154158v1_00371	GCF_001546015.1_ASM154601v1_00772	GCF_001546025.1_ASM154602v1_01094	GCF_001563615.1_ASM156361v1_02037	GCF_001700475.1_ASM170047v1_00716	GCF_002861765.1_ASM286176v1_01552	GCF_002861775.1_ASM286177v1_01100	GCF_002861805.1_ASM286180v1_01396	GCF_002861815.1_ASM286181v1_00488	GCF_002863245.1_ASM286324v1_00584	GCF_002863485.1_ASM286348v1_01112	GCF_002863505.1_ASM286350v1_02192	GCF_003795065.1_ASM379506v1_00876	GCF_003971565.1_ASM397156v1_02499	GCF_004103355.1_ASM410335v1_01859	GCF_004361075.1_ASM436107v1_00006	GCF_004361095.1_ASM436109v1_00006	GCF_004361115.1_ASM436111v1_00006	GCF_004361125.1_ASM436112v1_00006	GCF_004361175.1_ASM436117v1_00006	GCF_004361185.1_ASM436118v1_00003	GCF_004361195.1_ASM436119v1_00006	GCF_004361205.1_ASM436120v1_00006	GCF_004361215.1_ASM436121v1_00006	GCF_004361245.1_ASM436124v1_00003	GCF_004361265.1_ASM436126v1_00006	GCF_004361295.1_ASM436129v1_00003	GCF_004361315.1_ASM436131v1_00006	GCF_004361345.1_ASM436134v1_00003	GCF_004361355.1_ASM436135v1_00003
gndA		6-phosphogluconate dehydrogenase, NADP(+)-dependent, decarboxylating	82		82	1	1	5096				1370	1403	1402	GCF_001541385.1_ASM154138v1_00632	GCF_001541405.1_ASM154140v1_00077	GCF_001541505.1_ASM154150v1_00429	GCF_001541515.1_ASM154151v1_01953	GCF_001541535.1_ASM154153v1_01284	GCF_001541585.1_ASM154158v1_00329	GCF_001546015.1_ASM154601v1_00777	GCF_001546025.1_ASM154602v1_01099	GCF_001563615.1_ASM156361v1_02032	GCF_001700475.1_ASM170047v1_00712	GCF_002861765.1_ASM286176v1_01547	GCF_002861775.1_ASM286177v1_01105	GCF_002861805.1_ASM286180v1_01391	GCF_002861815.1_ASM286181v1_00492	GCF_002863245.1_ASM286324v1_00589	GCF_002863485.1_ASM286348v1_01117	GCF_002863505.1_ASM286350v1_02197	GCF_003795065.1_ASM379506v1_00881	GCF_003971565.1_ASM397156v1_02494	GCF_004103355.1_ASM410335v1_01854	GCF_004361075.1_ASM436107v1_00001	GCF_004361095.1_ASM436109v1_00001	GCF_004361115.1_ASM436111v1_00001	GCF_004361125.1_ASM436112v1_00001	GCF_004361175.1_ASM436117v1_00001	GCF_004361185.1_ASM436118v1_00870	GCF_004361195.1_ASM436119v1_00001	GCF_004361205.1_ASM436120v1_00001	GCF_004361215.1_ASM436121v1_00001	GCF_004361245.1_ASM436124v1_00696	GCF_004361265.1_ASM436126v1_00001	GCF_004361295.1_ASM436129v1_00935	GCF_004361315.1_ASM436131v1_00001	GCF_004361345.1_ASM436134v1_01018	GCF_004361355.1_ASM436135v1_01101
clcA_1		H(+)/Cl(-) exchange transporter ClcA	82		82	1	1	5093				1523	1559	1558	GCF_001541385.1_ASM154138v1_00633	GCF_001541405.1_ASM154140v1_00078	GCF_001541505.1_ASM154150v1_00706	GCF_001541515.1_ASM154151v1_00903	GCF_001541535.1_ASM154153v1_01285	GCF_001541585.1_ASM154158v1_00871	GCF_001546015.1_ASM154601v1_01260	GCF_001546025.1_ASM154602v1_02360	GCF_001563615.1_ASM156361v1_02031	GCF_001700475.1_ASM170047v1_00711	GCF_002861765.1_ASM286176v1_01871	GCF_002861775.1_ASM286177v1_00188	GCF_002861805.1_ASM286180v1_01390	GCF_002861815.1_ASM286181v1_00493	GCF_002863245.1_ASM286324v1_00590	GCF_002863485.1_ASM286348v1_01118	GCF_002863505.1_ASM286350v1_00665	GCF_003795065.1_ASM379506v1_00882	GCF_003971565.1_ASM397156v1_02492	GCF_004103355.1_ASM410335v1_01853	GCF_004361075.1_ASM436107v1_00885	GCF_004361095.1_ASM436109v1_01015	GCF_004361115.1_ASM436111v1_00886	GCF_004361125.1_ASM436112v1_00965	GCF_004361175.1_ASM436117v1_00996	GCF_004361185.1_ASM436118v1_00869	GCF_004361195.1_ASM436119v1_00929	GCF_004361205.1_ASM436120v1_00876	GCF_004361215.1_ASM436121v1_00992	GCF_004361245.1_ASM436124v1_00695	GCF_004361265.1_ASM436126v1_00946	GCF_004361295.1_ASM436129v1_00934	GCF_004361315.1_ASM436131v1_00939	GCF_004361345.1_ASM436134v1_01017	GCF_004361355.1_ASM436135v1_01100
noc		Nucleoid occlusion protein	82		82	1	1	5167				818	836	835	GCF_001541385.1_ASM154138v1_00693	GCF_001541405.1_ASM154140v1_01543	GCF_001541505.1_ASM154150v1_01949	GCF_001541515.1_ASM154151v1_01982	GCF_001541535.1_ASM154153v1_01310	GCF_001541585.1_ASM154158v1_01516	GCF_001546015.1_ASM154601v1_00376	GCF_001546025.1_ASM154602v1_01699	GCF_001563615.1_ASM156361v1_00191	GCF_001700475.1_ASM170047v1_01655	GCF_002861765.1_ASM286176v1_00424	GCF_002861775.1_ASM286177v1_00945	GCF_002861805.1_ASM286180v1_01963	GCF_002861815.1_ASM286181v1_01800	GCF_002863245.1_ASM286324v1_01739	GCF_002863485.1_ASM286348v1_00875	GCF_002863505.1_ASM286350v1_00010	GCF_003795065.1_ASM379506v1_00520	GCF_003971565.1_ASM397156v1_02302	GCF_004103355.1_ASM410335v1_00118	GCF_004361075.1_ASM436107v1_00699	GCF_004361095.1_ASM436109v1_00829	GCF_004361115.1_ASM436111v1_00702	GCF_004361125.1_ASM436112v1_00785	GCF_004361175.1_ASM436117v1_00731	GCF_004361185.1_ASM436118v1_00688	GCF_004361195.1_ASM436119v1_00745	GCF_004361205.1_ASM436120v1_00693	GCF_004361215.1_ASM436121v1_00815	GCF_004361245.1_ASM436124v1_00501	GCF_004361265.1_ASM436126v1_00772	GCF_004361295.1_ASM436129v1_00752	GCF_004361315.1_ASM436131v1_00752	GCF_004361345.1_ASM436134v1_00816	GCF_004361355.1_ASM436135v1_00910
pgi		Glucose-6-phosphate isomerase	82		82	1	1	6147				1337	1337	1337	GCF_001541385.1_ASM154138v1_00735	GCF_001541405.1_ASM154140v1_01568	GCF_001541505.1_ASM154150v1_01215	GCF_001541515.1_ASM154151v1_01460	GCF_001541535.1_ASM154153v1_01152	GCF_001541585.1_ASM154158v1_01185	GCF_001546015.1_ASM154601v1_01088	GCF_001546025.1_ASM154602v1_01045	GCF_001563615.1_ASM156361v1_02136	GCF_001700475.1_ASM170047v1_00451	GCF_002861765.1_ASM286176v1_01239	GCF_002861775.1_ASM286177v1_01745	GCF_002861805.1_ASM286180v1_00006	GCF_002861815.1_ASM286181v1_00602	GCF_002863245.1_ASM286324v1_00598	GCF_002863485.1_ASM286348v1_02117	GCF_002863505.1_ASM286350v1_01157	GCF_003795065.1_ASM379506v1_02313	GCF_003971565.1_ASM397156v1_01624	GCF_004103355.1_ASM410335v1_01208	GCF_004361075.1_ASM436107v1_01895	GCF_004361095.1_ASM436109v1_02035	GCF_004361115.1_ASM436111v1_01842	GCF_004361125.1_ASM436112v1_01882	GCF_004361175.1_ASM436117v1_01919	GCF_004361185.1_ASM436118v1_01941	GCF_004361195.1_ASM436119v1_02179	GCF_004361205.1_ASM436120v1_01879	GCF_004361215.1_ASM436121v1_02022	GCF_004361245.1_ASM436124v1_01727	GCF_004361265.1_ASM436126v1_01852	GCF_004361295.1_ASM436129v1_01783	GCF_004361315.1_ASM436131v1_01874	GCF_004361345.1_ASM436134v1_02342	GCF_004361355.1_ASM436135v1_02212
tdk		Thymidine kinase	82		82	1	1	6127				542	620	599	GCF_001541385.1_ASM154138v1_00741	GCF_001541405.1_ASM154140v1_01574	GCF_001541505.1_ASM154150v1_01209	GCF_001541515.1_ASM154151v1_01454	GCF_001541535.1_ASM154153v1_01146	GCF_001541585.1_ASM154158v1_00460	GCF_001546015.1_ASM154601v1_01094	GCF_001546025.1_ASM154602v1_01039	GCF_001563615.1_ASM156361v1_00648	GCF_001700475.1_ASM170047v1_00457	GCF_002861765.1_ASM286176v1_00345	GCF_002861775.1_ASM286177v1_01739	GCF_002861805.1_ASM286180v1_02073	GCF_002861815.1_ASM286181v1_00596	GCF_002863245.1_ASM286324v1_00972	GCF_002863485.1_ASM286348v1_02123	GCF_002863505.1_ASM286350v1_01151	GCF_003795065.1_ASM379506v1_02307	GCF_003971565.1_ASM397156v1_01618	GCF_004103355.1_ASM410335v1_01202	GCF_004361075.1_ASM436107v1_01901	GCF_004361095.1_ASM436109v1_02041	GCF_004361115.1_ASM436111v1_01848	GCF_004361125.1_ASM436112v1_01888	GCF_004361175.1_ASM436117v1_01925	GCF_004361185.1_ASM436118v1_01947	GCF_004361195.1_ASM436119v1_02185	GCF_004361205.1_ASM436120v1_01885	GCF_004361215.1_ASM436121v1_02037	GCF_004361245.1_ASM436124v1_01733	GCF_004361265.1_ASM436126v1_01858	GCF_004361295.1_ASM436129v1_01789	GCF_004361315.1_ASM436131v1_01880	GCF_004361345.1_ASM436134v1_02348	GCF_004361355.1_ASM436135v1_02206
dnaE1		DNA polymerase III subunit alpha	82		82	1	1	3021				1685	3107	3090	GCF_001541385.1_ASM154138v1_00770	GCF_001541405.1_ASM154140v1_01928	GCF_001541505.1_ASM154150v1_02182	GCF_001541515.1_ASM154151v1_00501	GCF_001541535.1_ASM154153v1_01762	GCF_001541585.1_ASM154158v1_02208	GCF_001546015.1_ASM154601v1_00553	GCF_001546025.1_ASM154602v1_01729	GCF_001563615.1_ASM156361v1_00444	GCF_001700475.1_ASM170047v1_00518	GCF_002861765.1_ASM286176v1_01585	GCF_002861775.1_ASM286177v1_01052	GCF_002861805.1_ASM286180v1_00954	GCF_002861815.1_ASM286181v1_01978	GCF_002863245.1_ASM286324v1_00370	GCF_002863485.1_ASM286348v1_01977	GCF_002863505.1_ASM286350v1_01558	GCF_003795065.1_ASM379506v1_02036	GCF_003971565.1_ASM397156v1_01037	GCF_004103355.1_ASM410335v1_00384	GCF_004361075.1_ASM436107v1_02260	GCF_004361095.1_ASM436109v1_02383	GCF_004361115.1_ASM436111v1_02156	GCF_004361125.1_ASM436112v1_02136	GCF_004361175.1_ASM436117v1_02256	GCF_004361185.1_ASM436118v1_02273	GCF_004361195.1_ASM436119v1_02512	GCF_004361205.1_ASM436120v1_02192	GCF_004361215.1_ASM436121v1_02396	GCF_004361245.1_ASM436124v1_02080	GCF_004361265.1_ASM436126v1_02108	GCF_004361295.1_ASM436129v1_02082	GCF_004361315.1_ASM436131v1_02217	GCF_004361345.1_ASM436134v1_02645	GCF_004361355.1_ASM436135v1_01669
ykoD_2		Putative HMP/thiamine import ATP-binding protein YkoD	82		82	1	1	8600				1352	1352	1352	GCF_001541385.1_ASM154138v1_00819	GCF_001541405.1_ASM154140v1_01761	GCF_001541505.1_ASM154150v1_00793	GCF_001541515.1_ASM154151v1_02268	GCF_001541535.1_ASM154153v1_00356	GCF_001541585.1_ASM154158v1_00658	GCF_001546015.1_ASM154601v1_01475	GCF_001546025.1_ASM154602v1_00540	GCF_001563615.1_ASM156361v1_01257	GCF_001700475.1_ASM170047v1_01927	GCF_002861765.1_ASM286176v1_01271	GCF_002861775.1_ASM286177v1_01354	GCF_002861805.1_ASM286180v1_01870	GCF_002861815.1_ASM286181v1_01242	GCF_002863245.1_ASM286324v1_00541	GCF_002863485.1_ASM286348v1_02164	GCF_002863505.1_ASM286350v1_01640	GCF_003795065.1_ASM379506v1_00746	GCF_003971565.1_ASM397156v1_00100	GCF_004103355.1_ASM410335v1_02191	GCF_004361075.1_ASM436107v1_02329	GCF_004361095.1_ASM436109v1_02415	GCF_004361115.1_ASM436111v1_02054	GCF_004361125.1_ASM436112v1_02193	GCF_004361175.1_ASM436117v1_02289	GCF_004361185.1_ASM436118v1_02168	GCF_004361195.1_ASM436119v1_00326	GCF_004361205.1_ASM436120v1_02100	GCF_004361215.1_ASM436121v1_02324	GCF_004361245.1_ASM436124v1_02290	GCF_004361265.1_ASM436126v1_00023	GCF_004361295.1_ASM436129v1_00020	GCF_004361315.1_ASM436131v1_02187	GCF_004361345.1_ASM436134v1_02524	GCF_004361355.1_ASM436135v1_00208
htpX		Protease HtpX	82		82	1	1	8602				830	896	895	GCF_001541385.1_ASM154138v1_00821	GCF_001541405.1_ASM154140v1_00625	GCF_001541505.1_ASM154150v1_00791	GCF_001541515.1_ASM154151v1_02270	GCF_001541535.1_ASM154153v1_00669	GCF_001541585.1_ASM154158v1_00656	GCF_001546015.1_ASM154601v1_01477	GCF_001546025.1_ASM154602v1_02376	GCF_001563615.1_ASM156361v1_01259	GCF_001700475.1_ASM170047v1_01925	GCF_002861765.1_ASM286176v1_01269	GCF_002861775.1_ASM286177v1_01356	GCF_002861805.1_ASM286180v1_01872	GCF_002861815.1_ASM286181v1_01244	GCF_002863245.1_ASM286324v1_00539	GCF_002863485.1_ASM286348v1_01786	GCF_002863505.1_ASM286350v1_01638	GCF_003795065.1_ASM379506v1_00743	GCF_003971565.1_ASM397156v1_00104	GCF_004103355.1_ASM410335v1_02193	GCF_004361075.1_ASM436107v1_02331	GCF_004361095.1_ASM436109v1_02417	GCF_004361115.1_ASM436111v1_02056	GCF_004361125.1_ASM436112v1_00018	GCF_004361175.1_ASM436117v1_02291	GCF_004361185.1_ASM436118v1_02170	GCF_004361195.1_ASM436119v1_00473	GCF_004361205.1_ASM436120v1_02102	GCF_004361215.1_ASM436121v1_02508	GCF_004361245.1_ASM436124v1_00016	GCF_004361265.1_ASM436126v1_00316	GCF_004361295.1_ASM436129v1_00285	GCF_004361315.1_ASM436131v1_02336	GCF_004361345.1_ASM436134v1_02526	GCF_004361355.1_ASM436135v1_00257
dap		D-aminopeptidase	82		82	1	1	9937				554	1199	1188	GCF_001541385.1_ASM154138v1_00945	GCF_001541405.1_ASM154140v1_01438	GCF_001541505.1_ASM154150v1_02271	GCF_001541515.1_ASM154151v1_00051	GCF_001541535.1_ASM154153v1_02104	GCF_001541585.1_ASM154158v1_00861	GCF_001546015.1_ASM154601v1_01695	GCF_001546025.1_ASM154602v1_01126	GCF_001563615.1_ASM156361v1_01814	GCF_001700475.1_ASM170047v1_01226	GCF_002861765.1_ASM286176v1_01364	GCF_002861775.1_ASM286177v1_01118	GCF_002861805.1_ASM286180v1_00377	GCF_002861815.1_ASM286181v1_02123	GCF_002863245.1_ASM286324v1_00849	GCF_002863485.1_ASM286348v1_00305	GCF_002863505.1_ASM286350v1_00491	GCF_003795065.1_ASM379506v1_01960	GCF_003971565.1_ASM397156v1_01168	GCF_004103355.1_ASM410335v1_00232	GCF_004361075.1_ASM436107v1_02345	GCF_004361095.1_ASM436109v1_02466	GCF_004361115.1_ASM436111v1_02226	GCF_004361125.1_ASM436112v1_02202	GCF_004361175.1_ASM436117v1_02342	GCF_004361185.1_ASM436118v1_02343	GCF_004361195.1_ASM436119v1_02582	GCF_004361205.1_ASM436120v1_02265	GCF_004361215.1_ASM436121v1_02466	GCF_004361245.1_ASM436124v1_02171	GCF_004361265.1_ASM436126v1_02167	GCF_004361295.1_ASM436129v1_02164	GCF_004361315.1_ASM436131v1_02290	GCF_004361345.1_ASM436134v1_00092	GCF_004361355.1_ASM436135v1_00213
fruA		PTS system fructose-specific EIIABC component	82		82	1	1	5344				1067	1997	1986	GCF_001541385.1_ASM154138v1_01011	GCF_001541405.1_ASM154140v1_02015	GCF_001541505.1_ASM154150v1_01908	GCF_001541515.1_ASM154151v1_02191	GCF_001541535.1_ASM154153v1_01803	GCF_001541585.1_ASM154158v1_01401	GCF_001546015.1_ASM154601v1_01724	GCF_001546025.1_ASM154602v1_01666	GCF_001563615.1_ASM156361v1_00232	GCF_001700475.1_ASM170047v1_01698	GCF_002861765.1_ASM286176v1_00991	GCF_002861775.1_ASM286177v1_01034	GCF_002861805.1_ASM286180v1_01801	GCF_002861815.1_ASM286181v1_01843	GCF_002863245.1_ASM286324v1_01782	GCF_002863485.1_ASM286348v1_01185	GCF_002863505.1_ASM286350v1_01005	GCF_003795065.1_ASM379506v1_00475	GCF_003971565.1_ASM397156v1_02257	GCF_004103355.1_ASM410335v1_00077	GCF_004361075.1_ASM436107v1_00647	GCF_004361095.1_ASM436109v1_00788	GCF_004361115.1_ASM436111v1_00663	GCF_004361125.1_ASM436112v1_00743	GCF_004361175.1_ASM436117v1_00692	GCF_004361185.1_ASM436118v1_00648	GCF_004361195.1_ASM436119v1_00704	GCF_004361205.1_ASM436120v1_00653	GCF_004361215.1_ASM436121v1_00773	GCF_004361245.1_ASM436124v1_00460	GCF_004361265.1_ASM436126v1_00731	GCF_004361295.1_ASM436129v1_00710	GCF_004361315.1_ASM436131v1_00711	GCF_004361345.1_ASM436134v1_00772	GCF_004361355.1_ASM436135v1_00872
[truncated: 4,150 more rows]
[truncated: 48 more columns]

## Sheet: L_iners_Pangenome
Additional file 1-sheet-6: Details on pangenome profile of Lactobacillus iners
[truncated: 1,446 more rows]

## Sheet: L_gasseri_Pangenome
Additional file 1-sheet-7: Details on pangenome profile of Lactobacillus gasseri
[truncated: 2,869 more rows]

## Sheet: L_jensenii_Pangenome
Additional file 1-sheet-8: Details on pangenome profile of Lactobacillus jensenii
[truncated: 2,279 more rows]

[truncated: 2 more sheets: L_gasseri_genecluster_gainloss, L_jensenii_genecluster_gainloss]
